# Supplementary material for: Ethyl 4-hydr­oxy-1-(2-morpholinopro­pano­yl)-2,6-diphenyl-1,2,5,6-tetra­hydro­pyridin-3-carboxyl­ate
Source: Acta Crystallogr Sect E Struct Rep Online. 2009 Nov 28;65(Pt 12):o3232–3. doi: 10.1107/S1600536809050259 (PMC2971963; doi:10.1107/S1600536809050259)
Supplement: Supplementary file 1 [file e-65-o3232-sup1.cif]

##############################################################################
###                                                                        ###
###        Electronic paper (Acta Crystallographica Section E)             ###
###                                                                        ###
##############################################################################
#                                                                            #
# This CIF contains the data in a paper accepted for publication in Acta     #
# Crystallographica Section E. It conforms to the requirements of Notes      #
# for Authors for Section E, and has been peer reviewed under the auspices   #
# of the IUCr Commission on Journals.                                        #
#                                                                            #
# Full details of the Crystallographic Information File format               #
# are given in the paper "The Crystallographic Information File (CIF):       #
# a New Standard Archive File for Crystallography" by S. R. Hall, F. H.      #
# Allen and I. D. Brown [Acta Cryst. (1991), A47, 655-685].                  #
#                                                                            #
# The current version of the core CIF dictionary is obtainable from          #
# ftp://ftp.iucr.org/pub/cif_core.dic. The current version number is 2.4.    #
#                                                                            #
# Software is freely available for graphical display of the structure(s) in  #
# this CIF.  For information consult the CIF home page http://www.iucr.org/  #
# cif/home.html                                                              #
#                                                                            #
# This file may be used for bona fide research purposes within the           #
# scientific community so long as proper attribution is given to the journal # 
# article from which it was obtained.                                        #
#                                                                            #
##############################################################################
                                             
data_I
_audit_creation_method     SHELXL-97
_chemical_name_systematic
;
Ethyl 4-hydroxy-1-(2-morpholinopropanoyl)-2,6-diphenyl-
1,2,5,6-tetrahydropyridin-3-carboxylate
;
_chemical_name_common     ?
_chemical_formula_moiety     'C27 H32 N2 O5'
_chemical_formula_sum     'C27 H32 N2 O5'
_chemical_formula_iupac     'C27 H32 N2 O5'
_chemical_formula_weight     464.55
_chemical_melting_point     ?
_symmetry_cell_setting     monoclinic
_symmetry_space_group_name_H-M     'P 21/c'
_symmetry_space_group_name_Hall     '-P 2ybc'
loop_
    _symmetry_equiv_pos_as_xyz
    'x, y, z'
    '-x, y+1/2, -z+1/2'
    '-x, -y, -z'
    'x, -y-1/2, z-1/2'
_cell_length_a     8.2251(2)
_cell_length_b     10.6219(4)
_cell_length_c     28.7046(10)
_cell_angle_alpha     90.00
_cell_angle_beta     92.375(2)
_cell_angle_gamma     90.00
_cell_volume     2505.66(14)
_cell_formula_units_Z     4
_cell_measurement_reflns_used     5113
_cell_measurement_theta_min     2.39
_cell_measurement_theta_max     23.27
_cell_measurement_temperature     293(2)
_exptl_crystal_description     block
_exptl_crystal_colour     colourless
_exptl_crystal_size_max     0.30
_exptl_crystal_size_mid     0.20
_exptl_crystal_size_min     0.20
_exptl_crystal_density_diffrn     1.231
_exptl_crystal_density_meas     ?
_exptl_crystal_density_method     'not measured'
_exptl_crystal_F_000     992
_exptl_absorpt_coefficient_mu     0.085
_exptl_absorpt_correction_type     multi-scan
_exptl_absorpt_process_details     '(<i>SADABS</i>; Bruker 1999)'
_exptl_absorpt_correction_T_min     0.9750
_exptl_absorpt_correction_T_max     0.9832
_exptl_special_details
;
;
_diffrn_ambient_temperature     293(2)
_diffrn_radiation_type     MoK\a
_diffrn_radiation_wavelength     0.71073
_diffrn_radiation_source     'fine-focus sealed tube'
_diffrn_radiation_monochromator     graphite
_diffrn_measurement_device_type     'Bruker Kappa APEXII CCD diffractometer'
_diffrn_measurement_method     '\w and \f scan'
_diffrn_detector_area_resol_mean     ?
_diffrn_reflns_number     22895
_diffrn_reflns_av_R_equivalents     0.0357
_diffrn_reflns_av_sigmaI/netI     0.0297
_diffrn_reflns_theta_min     2.04
_diffrn_reflns_theta_max     25.93
_diffrn_reflns_theta_full     25.93
_diffrn_measured_fraction_theta_max     0.995
_diffrn_measured_fraction_theta_full     0.995
_diffrn_reflns_limit_h_min     -10
_diffrn_reflns_limit_h_max     9
_diffrn_reflns_limit_k_min     -13
_diffrn_reflns_limit_k_max     12
_diffrn_reflns_limit_l_min     -35
_diffrn_reflns_limit_l_max     35
_diffrn_standards_number     ?
_diffrn_standards_interval_count     ?
_diffrn_standards_interval_time     ?
_diffrn_standards_decay_%     0
_refine_special_details
;
Refinement of <i>F</i>^2^ against ALL reflections. The weighted <i>R</i>-factor
<i>wR</i> and goodness of fit <i>S</i> are based on <i>F</i>^2^, conventional
<i>R</i>-factors <i>R</i> are based on <i>F</i>, with <i>F</i> set to zero for
negative <i>F</i>^2^. The threshold expression of <i>F</i>^2^ >
\s(<i>F</i>^2^) is used only for calculating <i>R</i>-factors(gt) <i>etc</i>.
and is not relevant to the choice of reflections for refinement.
<i>R</i>-factors based on <i>F</i>^2^ are statistically about twice as large
as those based on <i>F</i>, and <i>R</i>- factors based on ALL data will be
even larger.
;
_reflns_number_total     4850
_reflns_number_gt     3353
_reflns_threshold_expression     'I>2\s(I)'
_refine_ls_structure_factor_coef     Fsqd
_refine_ls_matrix_type     full
_refine_ls_R_factor_all     0.0794
_refine_ls_R_factor_gt     0.0522
_refine_ls_wR_factor_gt     0.1314
_refine_ls_wR_factor_ref     0.1454
_refine_ls_goodness_of_fit_ref     1.024
_refine_ls_restrained_S_all     1.024
_refine_ls_number_reflns     4850
_refine_ls_number_parameters     308
_refine_ls_number_restraints     0
_refine_ls_hydrogen_treatment     constr
_refine_ls_weighting_scheme     calc
_refine_ls_weighting_details
         'calc w=1/[\s^2^(Fo^2^)+(0.0554P)^2^+1.1339P] where P=(Fo^2^+2Fc^2^)/3'
_atom_sites_solution_hydrogens     geom
_atom_sites_solution_primary     direct
_atom_sites_solution_secondary     difmap
_refine_ls_shift/su_max     0.000
_refine_ls_shift/su_mean     0.000
_refine_diff_density_max     0.290
_refine_diff_density_min     -0.210
_refine_ls_extinction_method     none
_refine_ls_extinction_coef     ?
loop_
    _atom_type_symbol
    _atom_type_description
    _atom_type_scat_dispersion_real
    _atom_type_scat_dispersion_imag
    _atom_type_scat_source
    'C' 'C' 0.0033 0.0016
                         'International Tables Vol C Tables 4.2.6.8 and 6.1.1.4'
    'H' 'H' 0.0000 0.0000
                         'International Tables Vol C Tables 4.2.6.8 and 6.1.1.4'
    'N' 'N' 0.0061 0.0033
                         'International Tables Vol C Tables 4.2.6.8 and 6.1.1.4'
    'O' 'O' 0.0106 0.0060
                         'International Tables Vol C Tables 4.2.6.8 and 6.1.1.4'
_computing_data_collection     'APEX2 (Bruker, 2004)'
_computing_cell_refinement     'SAINT (Bruker, 2004)'
_computing_data_reduction     'SAINT (Bruker, 2004)'
_computing_structure_solution     'SIR92 (Altomare <i>et al.</i>, 1993)'
_computing_structure_refinement     'SHELXL97 (Sheldrick, 2008)'
_computing_molecular_graphics     'PLATON (Spek, 2009)'
_computing_publication_material     'SHELXL97 (Sheldrick, 2008)'
loop_
    _atom_site_type_symbol
    _atom_site_label
    _atom_site_fract_x
    _atom_site_fract_y
    _atom_site_fract_z
    _atom_site_U_iso_or_equiv
    _atom_site_adp_type
    _atom_site_calc_flag
    _atom_site_refinement_flags
    _atom_site_occupancy
    _atom_site_disorder_assembly
    _atom_site_disorder_group
    O O1 -0.09176(19) 0.60293(18) 0.27695(5) 0.0644(5) Uani d . 1 . .
    N N2 0.2969(2) 0.54061(17) 0.28207(6) 0.0498(5) Uani d . 1 . .
    C C1 0.2028(2) 0.6983(2) 0.36715(7) 0.0444(5) Uani d . 1 . .
    H H1A 0.2803 0.7179 0.3432 0.053 Uiso calc R 1 . .
    C C2 0.2787(3) 0.5948(2) 0.39704(8) 0.0509(5) Uani d . 1 . .
    H H2A 0.3412 0.5401 0.3775 0.061 Uiso calc R 1 . .
    H H2B 0.3535 0.6323 0.4201 0.061 Uiso calc R 1 . .
    O O2 0.4987(2) 0.32639(18) 0.27766(9) 0.0972(7) Uani d . 1 . .
    O O3 0.2277(2) 0.44389(18) 0.45418(6) 0.0688(5) Uani d . 1 . .
    H H3A 0.1594 0.3950 0.4637 0.118(15) Uiso calc R 1 . .
    C C3 0.1586(3) 0.5184(2) 0.42121(7) 0.0502(5) Uani d . 1 . .
    O O4 -0.0581(2) 0.36103(18) 0.46520(6) 0.0758(5) Uani d . 1 . .
    C C4 -0.0018(3) 0.5187(2) 0.40991(7) 0.0491(5) Uani d . 1 . .
    O O5 -0.2586(2) 0.43166(18) 0.41704(7) 0.0763(5) Uani d . 1 . .
    C C5 -0.0748(2) 0.6014(2) 0.37157(7) 0.0445(5) Uani d . 1 . .
    H H5A -0.1409 0.5455 0.3513 0.053 Uiso calc R 1 . .
    N N1 0.05448(19) 0.65010(16) 0.34259(5) 0.0433(4) Uani d . 1 . .
    C C6 0.0380(3) 0.6339(2) 0.29554(7) 0.0486(5) Uani d . 1 . .
    C C7 0.1903(3) 0.6443(2) 0.26673(7) 0.0509(5) Uani d . 1 . .
    H H7A 0.2453 0.7233 0.2753 0.061 Uiso calc R 1 . .
    C C8 0.2302(3) 0.4162(2) 0.27172(10) 0.0669(7) Uani d . 1 . .
    H H8A 0.2218 0.4036 0.2382 0.080 Uiso calc R 1 . .
    H H8B 0.1219 0.4096 0.2837 0.080 Uiso calc R 1 . .
    C C9 0.3375(3) 0.3183(3) 0.29354(13) 0.0853(9) Uani d . 1 . .
    H H9A 0.3400 0.3282 0.3272 0.102 Uiso calc R 1 . .
    H H9B 0.2933 0.2356 0.2861 0.102 Uiso calc R 1 . .
    C C10 0.5629(3) 0.4474(3) 0.28766(12) 0.0811(9) Uani d . 1 . .
    H H10A 0.6724 0.4527 0.2765 0.097 Uiso calc R 1 . .
    H H10B 0.5690 0.4600 0.3212 0.097 Uiso calc R 1 . .
    C C11 0.4610(3) 0.5486(2) 0.26541(9) 0.0634(7) Uani d . 1 . .
    H H11A 0.5074 0.6303 0.2731 0.076 Uiso calc R 1 . .
    H H11B 0.4584 0.5390 0.2318 0.076 Uiso calc R 1 . .
    C C12 -0.1901(2) 0.7031(2) 0.38781(7) 0.0454(5) Uani d . 1 . .
    C C13 -0.2138(3) 0.7287(3) 0.43393(8) 0.0654(7) Uani d . 1 . .
    H H13A -0.1534 0.6855 0.4569 0.078 Uiso calc R 1 . .
    C C14 -0.3262(3) 0.8179(3) 0.44672(11) 0.0777(8) Uani d . 1 . .
    H H14A -0.3411 0.8335 0.4781 0.093 Uiso calc R 1 . .
    C C15 -0.4147(3) 0.8827(3) 0.41383(12) 0.0761(8) Uani d . 1 . .
    H H15A -0.4900 0.9427 0.4225 0.091 Uiso calc R 1 . .
    C C16 -0.3922(3) 0.8588(3) 0.36786(12) 0.0791(8) Uani d . 1 . .
    H H16A -0.4518 0.9034 0.3451 0.095 Uiso calc R 1 . .
    C C17 -0.2821(3) 0.7691(3) 0.35491(9) 0.0647(7) Uani d . 1 . .
    H H17A -0.2696 0.7528 0.3234 0.078 Uiso calc R 1 . .
    C C18 0.1703(2) 0.8208(2) 0.39239(7) 0.0456(5) Uani d . 1 . .
    C C19 0.1431(3) 0.9284(2) 0.36661(9) 0.0683(7) Uani d . 1 . .
    H H19A 0.1400 0.9239 0.3342 0.082 Uiso calc R 1 . .
    C C20 0.1205(4) 1.0428(3) 0.38800(12) 0.0894(10) Uani d . 1 . .
    H H20A 0.1021 1.1148 0.3701 0.107 Uiso calc R 1 . .
    C C21 0.1254(4) 1.0502(3) 0.43555(12) 0.0841(9) Uani d . 1 . .
    H H21A 0.1099 1.1274 0.4500 0.101 Uiso calc R 1 . .
    C C22 0.1524(3) 0.9460(3) 0.46159(9) 0.0727(8) Uani d . 1 . .
    H H22A 0.1563 0.9515 0.4940 0.087 Uiso calc R 1 . .
    C C23 0.1744(3) 0.8312(2) 0.44022(8) 0.0577(6) Uani d . 1 . .
    H H23A 0.1923 0.7598 0.4584 0.069 Uiso calc R 1 . .
    C C24 0.1449(3) 0.6501(3) 0.21484(8) 0.0750(8) Uani d . 1 . .
    H H24A 0.2419 0.6567 0.1976 0.113 Uiso calc R 1 . .
    H H24B 0.0771 0.7222 0.2086 0.113 Uiso calc R 1 . .
    H H24C 0.0870 0.5750 0.2057 0.113 Uiso calc R 1 . .
    C C25 -0.1051(3) 0.4311(2) 0.43333(9) 0.0593(6) Uani d . 1 . .
    C C26 -0.3741(4) 0.3489(3) 0.43944(13) 0.0938(10) Uani d . 1 . .
    H H26A -0.3403 0.3369 0.4719 0.113 Uiso calc R 1 . .
    H H26B -0.4810 0.3875 0.4383 0.113 Uiso calc R 1 . .
    C C27 -0.3819(6) 0.2296(4) 0.41630(19) 0.1500(18) Uani d . 1 . .
    H H27A -0.4578 0.1761 0.4313 0.225 Uiso calc R 1 . .
    H H27B -0.2762 0.1912 0.4177 0.225 Uiso calc R 1 . .
    H H27C -0.4169 0.2416 0.3843 0.225 Uiso calc R 1 . .
loop_
    _atom_site_aniso_label
    _atom_site_aniso_U_11
    _atom_site_aniso_U_22
    _atom_site_aniso_U_33
    _atom_site_aniso_U_12
    _atom_site_aniso_U_13
    _atom_site_aniso_U_23
    O1 0.0516(9) 0.0898(13) 0.0509(9) -0.0112(9) -0.0078(7) -0.0060(8)
    N2 0.0478(10) 0.0492(11) 0.0528(10) -0.0081(8) 0.0058(8) -0.0110(8)
    C1 0.0400(11) 0.0524(13) 0.0408(10) -0.0027(9) 0.0002(8) -0.0027(9)
    C2 0.0457(12) 0.0547(13) 0.0518(12) 0.0047(10) -0.0029(9) -0.0057(10)
    O2 0.0619(12) 0.0616(12) 0.169(2) 0.0010(9) 0.0195(12) -0.0312(13)
    O3 0.0628(10) 0.0734(12) 0.0696(11) 0.0181(10) -0.0053(9) 0.0206(9)
    C3 0.0548(13) 0.0490(13) 0.0466(12) 0.0115(10) -0.0001(10) -0.0004(10)
    O4 0.0742(12) 0.0752(12) 0.0780(12) 0.0057(10) 0.0046(9) 0.0336(10)
    C4 0.0472(12) 0.0507(13) 0.0493(12) 0.0049(10) 0.0022(9) 0.0051(10)
    O5 0.0573(10) 0.0811(13) 0.0902(13) -0.0100(9) 0.0009(9) 0.0335(10)
    C5 0.0411(11) 0.0482(12) 0.0438(11) -0.0037(9) -0.0013(9) 0.0040(9)
    N1 0.0397(9) 0.0502(10) 0.0399(9) -0.0025(8) -0.0006(7) -0.0016(8)
    C6 0.0494(12) 0.0520(13) 0.0439(11) -0.0026(10) -0.0020(9) -0.0026(10)
    C7 0.0557(13) 0.0551(14) 0.0420(11) -0.0060(11) 0.0029(9) -0.0028(10)
    C8 0.0549(14) 0.0582(15) 0.0883(18) -0.0127(12) 0.0102(13) -0.0190(14)
    C9 0.0709(18) 0.0493(16) 0.137(3) -0.0089(13) 0.0176(18) -0.0140(17)
    C10 0.0524(15) 0.0664(18) 0.125(3) -0.0077(13) 0.0122(15) -0.0193(17)
    C11 0.0523(13) 0.0639(16) 0.0748(16) -0.0151(12) 0.0146(12) -0.0146(13)
    C12 0.0364(10) 0.0493(12) 0.0505(12) -0.0039(9) 0.0012(9) 0.0070(10)
    C13 0.0607(14) 0.0823(18) 0.0530(13) 0.0145(13) -0.0005(11) -0.0028(13)
    C14 0.0641(16) 0.093(2) 0.0767(18) 0.0074(16) 0.0106(14) -0.0208(16)
    C15 0.0513(15) 0.0607(17) 0.117(3) 0.0051(12) 0.0178(15) -0.0037(17)
    C16 0.0612(16) 0.078(2) 0.099(2) 0.0209(14) 0.0122(15) 0.0306(17)
    C17 0.0573(14) 0.0737(17) 0.0636(15) 0.0108(13) 0.0070(11) 0.0185(13)
    C18 0.0378(11) 0.0509(13) 0.0476(12) -0.0014(9) -0.0027(9) -0.0040(10)
    C19 0.0879(19) 0.0577(16) 0.0577(14) 0.0038(13) -0.0153(13) -0.0019(12)
    C20 0.118(3) 0.0547(17) 0.093(2) 0.0152(16) -0.0289(19) -0.0008(16)
    C21 0.091(2) 0.0642(19) 0.095(2) 0.0138(16) -0.0131(17) -0.0268(17)
    C22 0.0827(19) 0.075(2) 0.0602(15) 0.0021(15) 0.0043(13) -0.0204(15)
    C23 0.0636(14) 0.0596(15) 0.0502(13) -0.0008(12) 0.0064(11) -0.0055(11)
    C24 0.0797(18) 0.101(2) 0.0441(13) -0.0055(16) 0.0046(12) 0.0004(14)
    C25 0.0559(14) 0.0597(15) 0.0625(14) 0.0066(12) 0.0047(11) 0.0135(12)
    C26 0.0666(18) 0.096(3) 0.119(3) -0.0084(17) 0.0110(17) 0.041(2)
    C27 0.161(4) 0.083(3) 0.206(5) -0.035(3) 0.016(4) 0.014(3)
_geom_special_details
;
All e.s.d.'s (except the e.s.d. in the dihedral angle between two l.s. planes)
are estimated using the full covariance matrix. The cell e.s.d.'s are taken
into account individually in the estimation of e.s.d.'s in distances, angles
and torsion angles; correlations between e.s.d.'s in cell parameters are only
used when they are defined by crystal symmetry. An approximate (isotropic)
treatment of cell e.s.d.'s is used for estimating e.s.d.'s involving l.s.
planes.
;
loop_
    _geom_bond_atom_site_label_1
    _geom_bond_atom_site_label_2
    _geom_bond_site_symmetry_2
    _geom_bond_distance
    _geom_bond_publ_flag
    O1 C6 . 1.219(2) ?
    N2 C11 . 1.453(3) ?
    N2 C8 . 1.457(3) ?
    N2 C7 . 1.464(3) ?
    C1 N1 . 1.475(2) ?
    C1 C2 . 1.513(3) ?
    C1 C18 . 1.518(3) ?
    C1 H1A . 0.9800 ?
    C2 C3 . 1.474(3) ?
    C2 H2A . 0.9700 ?
    C2 H2B . 0.9700 ?
    O2 C10 . 1.414(3) ?
    O2 C9 . 1.423(3) ?
    O3 C3 . 1.342(3) ?
    O3 H3A . 0.8200 ?
    C3 C4 . 1.345(3) ?
    O4 C25 . 1.229(3) ?
    C4 C25 . 1.445(3) ?
    C4 C5 . 1.513(3) ?
    O5 C25 . 1.328(3) ?
    O5 C26 . 1.463(3) ?
    C5 N1 . 1.471(2) ?
    C5 C12 . 1.524(3) ?
    C5 H5A . 0.9800 ?
    N1 C6 . 1.363(3) ?
    C6 C7 . 1.533(3) ?
    C7 C24 . 1.522(3) ?
    C7 H7A . 0.9800 ?
    C8 C9 . 1.486(4) ?
    C8 H8A . 0.9700 ?
    C8 H8B . 0.9700 ?
    C9 H9A . 0.9700 ?
    C9 H9B . 0.9700 ?
    C10 C11 . 1.491(4) ?
    C10 H10A . 0.9700 ?
    C10 H10B . 0.9700 ?
    C11 H11A . 0.9700 ?
    C11 H11B . 0.9700 ?
    C12 C13 . 1.373(3) ?
    C12 C17 . 1.377(3) ?
    C13 C14 . 1.384(4) ?
    C13 H13A . 0.9300 ?
    C14 C15 . 1.356(4) ?
    C14 H14A . 0.9300 ?
    C15 C16 . 1.364(4) ?
    C15 H15A . 0.9300 ?
    C16 C17 . 1.376(4) ?
    C16 H16A . 0.9300 ?
    C17 H17A . 0.9300 ?
    C18 C19 . 1.375(3) ?
    C18 C23 . 1.376(3) ?
    C19 C20 . 1.378(4) ?
    C19 H19A . 0.9300 ?
    C20 C21 . 1.366(4) ?
    C20 H20A . 0.9300 ?
    C21 C22 . 1.349(4) ?
    C21 H21A . 0.9300 ?
    C22 C23 . 1.380(3) ?
    C22 H22A . 0.9300 ?
    C23 H23A . 0.9300 ?
    C24 H24A . 0.9600 ?
    C24 H24B . 0.9600 ?
    C24 H24C . 0.9600 ?
    C26 C27 . 1.430(5) ?
    C26 H26A . 0.9700 ?
    C26 H26B . 0.9700 ?
    C27 H27A . 0.9600 ?
    C27 H27B . 0.9600 ?
    C27 H27C . 0.9600 ?
loop_
    _geom_angle_atom_site_label_1
    _geom_angle_atom_site_label_2
    _geom_angle_atom_site_label_3
    _geom_angle_site_symmetry_1
    _geom_angle_site_symmetry_3
    _geom_angle
    _geom_angle_publ_flag
    C11 N2 C8 . . 109.46(18) ?
    C11 N2 C7 . . 114.22(18) ?
    C8 N2 C7 . . 113.89(18) ?
    N1 C1 C2 . . 109.42(17) ?
    N1 C1 C18 . . 111.54(16) ?
    C2 C1 C18 . . 115.37(17) ?
    N1 C1 H1A . . 106.7 ?
    C2 C1 H1A . . 106.7 ?
    C18 C1 H1A . . 106.7 ?
    C3 C2 C1 . . 113.42(17) ?
    C3 C2 H2A . . 108.9 ?
    C1 C2 H2A . . 108.9 ?
    C3 C2 H2B . . 108.9 ?
    C1 C2 H2B . . 108.9 ?
    H2A C2 H2B . . 107.7 ?
    C10 O2 C9 . . 109.6(2) ?
    C3 O3 H3A . . 109.5 ?
    O3 C3 C4 . . 123.6(2) ?
    O3 C3 C2 . . 112.59(19) ?
    C4 C3 C2 . . 123.7(2) ?
    C3 C4 C25 . . 118.4(2) ?
    C3 C4 C5 . . 122.17(19) ?
    C25 C4 C5 . . 119.27(19) ?
    C25 O5 C26 . . 117.9(2) ?
    N1 C5 C4 . . 109.94(16) ?
    N1 C5 C12 . . 113.43(17) ?
    C4 C5 C12 . . 114.99(17) ?
    N1 C5 H5A . . 105.9 ?
    C4 C5 H5A . . 105.9 ?
    C12 C5 H5A . . 105.9 ?
    C6 N1 C5 . . 118.14(16) ?
    C6 N1 C1 . . 124.31(17) ?
    C5 N1 C1 . . 117.05(15) ?
    O1 C6 N1 . . 121.15(19) ?
    O1 C6 C7 . . 120.23(19) ?
    N1 C6 C7 . . 118.41(18) ?
    N2 C7 C24 . . 116.4(2) ?
    N2 C7 C6 . . 106.06(17) ?
    C24 C7 C6 . . 110.97(18) ?
    N2 C7 H7A . . 107.7 ?
    C24 C7 H7A . . 107.7 ?
    C6 C7 H7A . . 107.7 ?
    N2 C8 C9 . . 109.7(2) ?
    N2 C8 H8A . . 109.7 ?
    C9 C8 H8A . . 109.7 ?
    N2 C8 H8B . . 109.7 ?
    C9 C8 H8B . . 109.7 ?
    H8A C8 H8B . . 108.2 ?
    O2 C9 C8 . . 111.6(2) ?
    O2 C9 H9A . . 109.3 ?
    C8 C9 H9A . . 109.3 ?
    O2 C9 H9B . . 109.3 ?
    C8 C9 H9B . . 109.3 ?
    H9A C9 H9B . . 108.0 ?
    O2 C10 C11 . . 111.7(2) ?
    O2 C10 H10A . . 109.3 ?
    C11 C10 H10A . . 109.3 ?
    O2 C10 H10B . . 109.3 ?
    C11 C10 H10B . . 109.3 ?
    H10A C10 H10B . . 107.9 ?
    N2 C11 C10 . . 109.3(2) ?
    N2 C11 H11A . . 109.8 ?
    C10 C11 H11A . . 109.8 ?
    N2 C11 H11B . . 109.8 ?
    C10 C11 H11B . . 109.8 ?
    H11A C11 H11B . . 108.3 ?
    C13 C12 C17 . . 117.7(2) ?
    C13 C12 C5 . . 123.4(2) ?
    C17 C12 C5 . . 118.8(2) ?
    C12 C13 C14 . . 120.9(2) ?
    C12 C13 H13A . . 119.5 ?
    C14 C13 H13A . . 119.5 ?
    C15 C14 C13 . . 120.6(3) ?
    C15 C14 H14A . . 119.7 ?
    C13 C14 H14A . . 119.7 ?
    C14 C15 C16 . . 119.3(3) ?
    C14 C15 H15A . . 120.4 ?
    C16 C15 H15A . . 120.4 ?
    C15 C16 C17 . . 120.5(3) ?
    C15 C16 H16A . . 119.8 ?
    C17 C16 H16A . . 119.8 ?
    C12 C17 C16 . . 121.1(2) ?
    C12 C17 H17A . . 119.5 ?
    C16 C17 H17A . . 119.5 ?
    C19 C18 C23 . . 117.8(2) ?
    C19 C18 C1 . . 118.91(19) ?
    C23 C18 C1 . . 123.2(2) ?
    C18 C19 C20 . . 121.0(2) ?
    C18 C19 H19A . . 119.5 ?
    C20 C19 H19A . . 119.5 ?
    C21 C20 C19 . . 119.8(3) ?
    C21 C20 H20A . . 120.1 ?
    C19 C20 H20A . . 120.1 ?
    C22 C21 C20 . . 120.2(3) ?
    C22 C21 H21A . . 119.9 ?
    C20 C21 H21A . . 119.9 ?
    C21 C22 C23 . . 120.0(3) ?
    C21 C22 H22A . . 120.0 ?
    C23 C22 H22A . . 120.0 ?
    C18 C23 C22 . . 121.1(2) ?
    C18 C23 H23A . . 119.5 ?
    C22 C23 H23A . . 119.5 ?
    C7 C24 H24A . . 109.5 ?
    C7 C24 H24B . . 109.5 ?
    H24A C24 H24B . . 109.5 ?
    C7 C24 H24C . . 109.5 ?
    H24A C24 H24C . . 109.5 ?
    H24B C24 H24C . . 109.5 ?
    O4 C25 O5 . . 122.0(2) ?
    O4 C25 C4 . . 124.3(2) ?
    O5 C25 C4 . . 113.7(2) ?
    C27 C26 O5 . . 110.2(3) ?
    C27 C26 H26A . . 109.6 ?
    O5 C26 H26A . . 109.6 ?
    C27 C26 H26B . . 109.6 ?
    O5 C26 H26B . . 109.6 ?
    H26A C26 H26B . . 108.1 ?
    C26 C27 H27A . . 109.5 ?
    C26 C27 H27B . . 109.5 ?
    H27A C27 H27B . . 109.5 ?
    C26 C27 H27C . . 109.5 ?
    H27A C27 H27C . . 109.5 ?
    H27B C27 H27C . . 109.5 ?
loop_
    _geom_torsion_atom_site_label_1
    _geom_torsion_atom_site_label_2
    _geom_torsion_atom_site_label_3
    _geom_torsion_atom_site_label_4
    _geom_torsion_site_symmetry_1
    _geom_torsion_site_symmetry_2
    _geom_torsion_site_symmetry_3
    _geom_torsion_site_symmetry_4
    _geom_torsion
    _geom_torsion_publ_flag
    N1 C1 C2 C3 . . . . -40.7(2) ?
    C18 C1 C2 C3 . . . . 86.0(2) ?
    C1 C2 C3 O3 . . . . -167.93(18) ?
    C1 C2 C3 C4 . . . . 15.2(3) ?
    O3 C3 C4 C25 . . . . -2.2(3) ?
    C2 C3 C4 C25 . . . . 174.4(2) ?
    O3 C3 C4 C5 . . . . -178.2(2) ?
    C2 C3 C4 C5 . . . . -1.6(3) ?
    C3 C4 C5 N1 . . . . 14.9(3) ?
    C25 C4 C5 N1 . . . . -161.11(19) ?
    C3 C4 C5 C12 . . . . -114.6(2) ?
    C25 C4 C5 C12 . . . . 69.4(3) ?
    C4 C5 N1 C6 . . . . 127.7(2) ?
    C12 C5 N1 C6 . . . . -102.0(2) ?
    C4 C5 N1 C1 . . . . -44.5(2) ?
    C12 C5 N1 C1 . . . . 85.8(2) ?
    C2 C1 N1 C6 . . . . -113.0(2) ?
    C18 C1 N1 C6 . . . . 118.1(2) ?
    C2 C1 N1 C5 . . . . 58.7(2) ?
    C18 C1 N1 C5 . . . . -70.1(2) ?
    C5 N1 C6 O1 . . . . 14.1(3) ?
    C1 N1 C6 O1 . . . . -174.3(2) ?
    C5 N1 C6 C7 . . . . -160.63(18) ?
    C1 N1 C6 C7 . . . . 11.0(3) ?
    C11 N2 C7 C24 . . . . 67.5(3) ?
    C8 N2 C7 C24 . . . . -59.3(3) ?
    C11 N2 C7 C6 . . . . -168.57(18) ?
    C8 N2 C7 C6 . . . . 64.6(2) ?
    O1 C6 C7 N2 . . . . -110.6(2) ?
    N1 C6 C7 N2 . . . . 64.2(2) ?
    O1 C6 C7 C24 . . . . 16.7(3) ?
    N1 C6 C7 C24 . . . . -168.6(2) ?
    C11 N2 C8 C9 . . . . 57.5(3) ?
    C7 N2 C8 C9 . . . . -173.2(2) ?
    C10 O2 C9 C8 . . . . 58.0(3) ?
    N2 C8 C9 O2 . . . . -58.1(3) ?
    C9 O2 C10 C11 . . . . -58.4(3) ?
    C8 N2 C11 C10 . . . . -57.6(3) ?
    C7 N2 C11 C10 . . . . 173.3(2) ?
    O2 C10 C11 N2 . . . . 58.9(3) ?
    N1 C5 C12 C13 . . . . -120.7(2) ?
    C4 C5 C12 C13 . . . . 7.0(3) ?
    N1 C5 C12 C17 . . . . 62.6(3) ?
    C4 C5 C12 C17 . . . . -169.6(2) ?
    C17 C12 C13 C14 . . . . 0.0(4) ?
    C5 C12 C13 C14 . . . . -176.7(2) ?
    C12 C13 C14 C15 . . . . -0.5(4) ?
    C13 C14 C15 C16 . . . . 0.2(4) ?
    C14 C15 C16 C17 . . . . 0.6(4) ?
    C13 C12 C17 C16 . . . . 0.9(4) ?
    C5 C12 C17 C16 . . . . 177.7(2) ?
    C15 C16 C17 C12 . . . . -1.2(4) ?
    N1 C1 C18 C19 . . . . -71.5(2) ?
    C2 C1 C18 C19 . . . . 162.9(2) ?
    N1 C1 C18 C23 . . . . 111.8(2) ?
    C2 C1 C18 C23 . . . . -13.8(3) ?
    C23 C18 C19 C20 . . . . -0.1(4) ?
    C1 C18 C19 C20 . . . . -177.0(3) ?
    C18 C19 C20 C21 . . . . 0.2(5) ?
    C19 C20 C21 C22 . . . . 0.1(5) ?
    C20 C21 C22 C23 . . . . -0.4(5) ?
    C19 C18 C23 C22 . . . . -0.1(3) ?
    C1 C18 C23 C22 . . . . 176.6(2) ?
    C21 C22 C23 C18 . . . . 0.4(4) ?
    C26 O5 C25 O4 . . . . 2.3(4) ?
    C26 O5 C25 C4 . . . . -178.2(2) ?
    C3 C4 C25 O4 . . . . 4.8(4) ?
    C5 C4 C25 O4 . . . . -179.1(2) ?
    C3 C4 C25 O5 . . . . -174.8(2) ?
    C5 C4 C25 O5 . . . . 1.4(3) ?
    C25 O5 C26 C27 . . . . -91.5(4) ?
loop_
    _geom_hbond_atom_site_label_D
    _geom_hbond_atom_site_label_H
    _geom_hbond_atom_site_label_A
    _geom_hbond_site_symmetry_A
    _geom_hbond_distance_DH
    _geom_hbond_distance_HA
    _geom_hbond_distance_DA
    _geom_hbond_angle_DHA
    O3 H3A O4 . 0.82 1.83 2.542(2) 145
    C10 H10A O1 1_655 0.97 2.51 3.311(3) 140
    C11 H11A O2 2_655 0.97 2.54 3.222(3) 127
    C26 H26B O3 1_455 0.97 2.53 3.470(4) 163
data_global
_journal_date_recd_electronic     2009-11-18
_journal_date_accepted     2009-11-23
_journal_name_full     'Acta Crystallographica, Section E'
_journal_year     2009
_journal_volume     65
_journal_issue     12
_journal_page_first     o3232
_journal_page_last     o3233
_journal_paper_category     QO
_journal_coeditor_code     IS2497
_publ_contact_author_name     'Yeon Tae Jeong'
_publ_contact_author_address
;
      Division of Image and Information Engineering
      Pukyong National University
      Busan 608-739
      Republic of Korea
;
_publ_contact_author_email     ytjeong@pknu.ac.kr
_publ_contact_author_fax     '+82-51-629-6408'
_publ_contact_author_phone     '+82-51-629-6411'
_publ_section_title
;\
Ethyl
4-hydroxy-1-(2-morpholinopropanoyl)-2,6-diphenyl-1,2,5,6-tetrahydropyridin-3-\
carboxylate
;
loop_
    _publ_author_name
    _publ_author_address
    'G. Aridoss'
;     Division of Image Science and Information Engineering
      Pukyong National University
      Busan 608-739
      Republic of Korea
;
    'D. Gayathri'
;
     Institute of Structural Biology and Biophysics-2: Molecular Biophysics
     Research Centre J\"ulich
     D-52425 J\"ulich
     Germany
;
    'R. Ramachandran'
;     Department of Chemistry
      Annamalai University
      Annamalai Nagar 608 002
      India
;
    'Kwon Taek Lim'
;     Division of Image Science and Information Engineering
      Pukyong National University
      Busan 608-739
      Republic of Korea
;
    'Yeon Tae Jeong'
;     Division of Image Science and Information Engineering
      Pukyong National University
      Busan 608-739
      Republic of Korea
;
