# Supplementary material for: Ethyl 4-hydr­oxy-1-(2-morpholinopro­pano­yl)-2,6-diphenyl-1,2,5,6-tetra­hydro­pyridin-3-carboxyl­ate
Source: Acta Crystallogr Sect E Struct Rep Online. 2009 Nov 28;65(Pt 12):o3232–3. doi: 10.1107/S1600536809050259 (PMC2971963; doi:10.1107/S1600536809050259)
Supplement: Supplementary file 2 [file e-65-o3232-Isup2.hkl]

#
# h,k,l, Fc-squared, Fo-squared, sigma(Fo-squared) and status flag
#
data_I
_shelx_title ' RAM4 in P2(1)/c'
_shelx_refln_list_code          4
_shelx_F_calc_maximum      242.25
_exptl_crystal_F_000       992.00
_reflns_d_resolution_high  0.8127
 
loop_
 _symmetry_equiv_pos_as_xyz
 'x, y, z'
 '-x, y+1/2, -z+1/2'
 '-x, -y, -z'
 'x, -y-1/2, z-1/2'
 
_cell_length_a     8.2251
_cell_length_b    10.6219
_cell_length_c    28.7046
_cell_angle_alpha  90.000
_cell_angle_beta   92.375
_cell_angle_gamma  90.000
 
_shelx_F_squared_multiplier     1.000
 
loop_
 _refln_index_h
 _refln_index_k
 _refln_index_l
 _refln_F_squared_calc
 _refln_F_squared_meas
 _refln_F_squared_sigma
 _refln_observed_status
   1   0   0    10930.09     9569.10    585.34 o
   2   0   0     6694.42     6654.39    103.92 o
   3   0   0     5987.40     5873.85     80.51 o
   4   0   0       33.55       15.03      1.42 o
   5   0   0       12.17       17.61      1.94 o
   6   0   0        0.12        0.08      1.74 o
   7   0   0       23.59       40.49     10.01 o
   8   0   0      112.24      131.65      7.43 o
   9   0   0       59.77       81.10      8.35 o
  10   0   0       10.61       30.83      7.15 o
   1   1   0      983.01      949.66      9.11 o
   2   1   0     3519.29     3527.68     39.57 o
   3   1   0      726.15      882.11     33.38 o
   4   1   0      130.03      204.03     12.12 o
   5   1   0       12.08       21.09      1.99 o
   6   1   0       57.87       57.21      2.94 o
   7   1   0      227.98      216.67      4.98 o
   8   1   0      179.81      172.80      5.89 o
   9   1   0       37.83       44.04      4.82 o
  10   1   0       19.10       33.10      5.20 o
   0   2   0     1682.96     1554.31     22.12 o
   1   2   0     3617.76     3713.53     35.88 o
   2   2   0     1129.61     1131.67     13.86 o
   3   2   0      349.57      287.64     14.07 o
   4   2   0        1.20       10.87      5.95 o
   5   2   0      488.11      470.21      8.81 o
   6   2   0      317.33      310.15      6.62 o
   7   2   0      475.21      452.94      9.80 o
   8   2   0      121.71      128.21      6.89 o
   9   2   0       46.30       56.79      8.81 o
   1   3   0     2764.49     2615.82     29.82 o
   2   3   0      271.03      305.79      6.45 o
   3   3   0      794.71      781.11      9.49 o
   4   3   0      156.29      163.20      5.06 o
   5   3   0       34.72       38.19      3.43 o
   6   3   0      386.93      341.27      9.16 o
   7   3   0      266.35      286.98      7.97 o
   8   3   0      154.22      158.66      6.50 o
   9   3   0       17.80       27.34      7.78 o
   0   4   0     5427.05     5437.09    104.50 o
   1   4   0     1057.20     1159.79     14.85 o
   2   4   0     1925.22     1888.57     20.76 o
   3   4   0       30.52       27.61      3.83 o
   4   4   0      362.32      356.47      5.33 o
   5   4   0       21.33       31.59      7.85 o
   6   4   0      310.76      286.71      8.75 o
   7   4   0      187.70      184.14      9.53 o
   8   4   0       18.83       18.40      3.75 o
   9   4   0       67.52       72.33      9.20 o
   1   5   0      119.85      100.45      3.61 o
   2   5   0     4470.79     4719.03     53.61 o
   3   5   0       95.23       97.77      3.68 o
   4   5   0       22.48       33.47      3.56 o
   5   5   0       33.57       30.60      4.36 o
   6   5   0      894.62      864.88     12.77 o
   7   5   0       39.48       44.51      5.94 o
   8   5   0        0.24        6.51      4.12 o
   9   5   0        1.03       11.77      7.53 o
   0   6   0        2.44       -2.35      2.83 o
   1   6   0       15.92        9.33      2.58 o
   2   6   0      811.43      817.66     15.59 o
   3   6   0       16.20       15.15      2.23 o
   4   6   0       33.35       28.69      2.46 o
   5   6   0      130.11      148.93      4.68 o
   6   6   0      995.92      897.79     16.57 o
   7   6   0       12.18       13.47      3.16 o
   8   6   0       18.71       21.22      3.61 o
   1   7   0      507.09      509.24     10.96 o
   2   7   0      193.63      194.37      7.51 o
   3   7   0       74.88       75.83      4.30 o
   4   7   0      155.34      165.49      5.52 o
   5   7   0       18.68       15.29      2.76 o
   6   7   0        2.60       10.07      5.82 o
   7   7   0       24.90       18.16      3.82 o
   8   7   0        2.65        8.97      3.78 o
   0   8   0      860.04      881.00     26.28 o
   1   8   0       74.10       82.90      5.11 o
   2   8   0      618.61      602.00     11.40 o
   3   8   0      640.28      636.94     12.69 o
   4   8   0        1.95       -1.99      2.70 o
   5   8   0       19.80       16.70      3.04 o
   6   8   0       52.56       49.83      5.04 o
   7   8   0        0.41        1.66      4.75 o
   1   9   0       52.01       45.98      9.39 o
   2   9   0        6.43       11.18      3.88 o
   3   9   0       46.02       55.06      5.20 o
   4   9   0       41.09       36.86      4.76 o
   5   9   0       12.50        6.08      3.66 o
   6   9   0       68.83       90.93      7.89 o
   7   9   0       96.45       88.16      8.09 o
   0  10   0      232.73      269.09     13.55 o
   1  10   0        0.10        0.57      4.48 o
   2  10   0       26.89       19.70      4.51 o
   3  10   0        6.56        7.30      4.11 o
   4  10   0        2.52        6.18      4.08 o
   5  10   0        3.31        0.95      4.11 o
   6  10   0        0.58       -0.28      5.35 o
   1  11   0       33.44       25.51      5.74 o
   2  11   0       32.00       31.07      5.16 o
   3  11   0      105.87      114.76      7.28 o
   4  11   0        0.25        2.20      4.37 o
   5  11   0        2.58        2.61      5.24 o
   0  12   0        7.48        3.43      8.98 o
   1  12   0        0.20        3.17      6.30 o
   2  12   0        0.83        5.79      4.68 o
   3  12   0        0.56        1.95      4.49 o
 -10   1   1        1.51       -3.74      3.74 o
  -9   1   1        3.11       -6.38      7.84 o
  -8   1   1       12.15       10.33      5.52 o
  -7   1   1      519.33      503.74     10.51 o
  -6   1   1      575.51      567.06     10.59 o
  -5   1   1      142.35      146.30      3.86 o
  -4   1   1     3281.35     3202.66     36.91 o
  -3   1   1     7685.00     7765.43     79.48 o
  -2   1   1     2569.37     2760.89     31.24 o
  -1   1   1       60.00       38.32      1.37 o
   0   1   1     8049.55     4212.41    456.16 o
   1   1   1     6480.23     6415.79     57.44 o
   2   1   1     5549.25     5436.23     60.27 o
   3   1   1       44.55       54.64      1.91 o
   4   1   1     2603.79     2641.83     30.96 o
   5   1   1      118.22      107.06      3.46 o
   6   1   1       47.43       56.77      3.17 o
   7   1   1        7.37        5.77      2.12 o
   8   1   1       34.84       39.28      4.58 o
   9   1   1        9.92        6.91      3.78 o
  10   1   1        2.05        1.48      4.27 o
  -9   2   1        1.52        9.51      9.67 o
  -8   2   1       42.79       33.68     11.24 o
  -7   2   1      121.31      109.99      5.04 o
  -6   2   1       33.14       37.63      2.79 o
  -5   2   1      108.12      104.93      4.36 o
  -4   2   1     1480.64     1463.01     18.14 o
  -3   2   1     2096.25     2013.92     27.02 o
  -2   2   1     2027.24     1913.18     22.26 o
  -1   2   1    24916.38    24233.46    230.49 o
   0   2   1      674.73      651.19      7.11 o
   1   2   1     7451.92     7284.72     69.27 o
   2   2   1     6229.40     6017.26     61.79 o
   3   2   1     1112.57      991.25     20.23 o
   4   2   1     1938.34     1860.53     22.44 o
   5   2   1     1196.47     1179.89     17.40 o
   6   2   1       23.50       22.51      2.48 o
   7   2   1       19.64       24.39      3.62 o
   8   2   1      316.29      297.34     10.19 o
   9   2   1       15.02       15.95      6.23 o
  -9   3   1        7.51       14.47      6.30 o
  -8   3   1       40.67       52.46      7.46 o
  -7   3   1      328.10      326.29      8.46 o
  -6   3   1      316.06      314.03      8.84 o
  -5   3   1      219.20      225.53      6.12 o
  -4   3   1       99.56       91.96      3.63 o
  -3   3   1      415.02      499.57      6.23 o
  -2   3   1     1225.17     1254.70     15.36 o
  -1   3   1       64.77       51.11      3.58 o
   0   3   1       41.17       41.84      1.99 o
   1   3   1     5542.98     5128.64     56.89 o
   2   3   1      471.12      455.38      6.68 o
   3   3   1      289.61      327.65      7.81 o
   4   3   1       13.02       14.79      1.95 o
   5   3   1       22.63       24.97      3.07 o
   6   3   1        1.27        8.00      3.68 o
   7   3   1      259.58      284.46      7.98 o
   8   3   1        0.07        2.11      5.00 o
   9   3   1        0.75        7.55      6.75 o
  -9   4   1       29.84       28.11      5.83 o
  -8   4   1       43.89       53.70      5.34 o
  -7   4   1        4.20        0.49      3.43 o
  -6   4   1        0.10        4.38      3.34 o
  -5   4   1     1510.53     1452.42     21.24 o
  -4   4   1      305.35      271.84      4.48 o
  -3   4   1      255.70      242.01      8.93 o
  -2   4   1     2045.66     1853.39     20.42 o
  -1   4   1      201.77      178.73      4.09 o
   0   4   1      150.10      177.28      8.40 o
   1   4   1     2885.84     2828.37     32.67 o
   2   4   1      358.86      404.70      5.94 o
   3   4   1      595.39      636.68     11.75 o
   4   4   1       54.45       53.12      3.32 o
   5   4   1      639.08      558.26      8.90 o
   6   4   1      641.17      602.19     13.32 o
   7   4   1       12.32       17.79      4.08 o
   8   4   1       12.96        9.28      3.92 o
   9   4   1       21.54       31.54      9.12 o
  -9   5   1       23.51       22.48      6.13 o
  -8   5   1       49.61       41.15      5.21 o
  -7   5   1       17.46       22.24      4.41 o
  -6   5   1      325.28      304.63      7.82 o
  -5   5   1      553.57      533.86      8.17 o
  -4   5   1      500.81      455.31      6.75 o
  -3   5   1      939.09      905.67     12.67 o
  -2   5   1        5.58        9.79      2.85 o
  -1   5   1      346.62      327.67      7.28 o
   0   5   1      149.52      146.01      4.78 o
   1   5   1       40.79       53.52      2.84 o
   2   5   1      166.93      148.96     11.88 o
   3   5   1        8.23       10.52      1.91 o
   4   5   1      422.98      413.88      7.67 o
   5   5   1      238.91      190.30      4.20 o
   6   5   1        3.78       14.86      4.12 o
   7   5   1        0.60       -0.44      3.99 o
   8   5   1       16.92       21.40      4.67 o
   9   5   1        1.86        8.69      5.34 o
  -8   6   1        3.93        5.57      3.52 o
  -7   6   1        0.94        2.83      2.62 o
  -6   6   1      132.33      151.73      6.51 o
  -5   6   1       10.37       12.29      3.09 o
  -4   6   1       97.33       94.27      3.56 o
  -3   6   1       24.22       18.95      2.35 o
  -2   6   1       14.83       23.69      4.77 o
  -1   6   1      950.66      899.08     15.60 o
   0   6   1       45.52       42.59      3.29 o
   1   6   1       13.13        9.05      2.37 o
   2   6   1      234.90      272.83      6.81 o
   3   6   1       13.17       14.18      2.22 o
   4   6   1       92.33       88.43      4.13 o
   5   6   1      128.77      109.47      4.13 o
   6   6   1      382.90      416.55      9.62 o
   7   6   1       31.06       28.45      4.60 o
   8   6   1       18.78       20.05      5.00 o
  -8   7   1       10.36       10.10      3.75 o
  -7   7   1        0.08       -2.80      5.20 o
  -6   7   1       33.07       49.15      4.54 o
  -5   7   1        6.72        0.74      2.44 o
  -4   7   1       76.86       93.22      4.79 o
  -3   7   1       52.02       58.59      3.97 o
  -2   7   1       14.61       22.37      7.27 o
  -1   7   1        5.36        2.28      2.68 o
   0   7   1        0.57       -2.94      2.94 o
   1   7   1      628.31      614.92     12.40 o
   2   7   1     1996.22     1825.92     34.49 o
   3   7   1      864.68      876.78     14.97 o
   4   7   1      158.64      144.53      5.16 o
   5   7   1       63.38       51.94      3.81 o
   6   7   1      161.57      131.67      6.00 o
   7   7   1       62.51       45.79      4.55 o
   8   7   1       33.93       66.26      5.12 o
  -8   8   1        1.20        5.66     10.87 o
  -7   8   1       49.39       44.38      4.88 o
  -6   8   1       78.71      112.76      5.98 o
  -5   8   1        0.26       -1.35      2.71 o
  -4   8   1       84.29       72.80      4.74 o
  -3   8   1      351.66      336.67     13.36 o
  -2   8   1        4.21        5.11      4.00 o
  -1   8   1      289.83      318.99     10.59 o
   0   8   1       39.87       38.28      4.19 o
   1   8   1       19.49       23.70      3.88 o
   2   8   1      114.71      128.90      5.75 o
   3   8   1      225.82      204.25      6.92 o
   4   8   1        0.74        1.56      3.30 o
   5   8   1        0.14        5.29      2.98 o
   6   8   1       12.07       15.23      4.64 o
   7   8   1       10.65       17.71      4.89 o
  -7   9   1       25.74       49.41      5.33 o
  -6   9   1      108.25      123.83      6.64 o
  -5   9   1       23.34       21.81      4.40 o
  -4   9   1        0.76       -3.37      3.37 o
  -3   9   1      123.86      128.48     11.56 o
  -2   9   1        6.06        1.54      3.82 o
  -1   9   1      174.69      194.93      8.90 o
   0   9   1       54.75       63.64      5.12 o
   1   9   1      303.34      261.59      8.77 o
   2   9   1        5.68        6.23      3.48 o
   3   9   1      149.03      169.18      7.46 o
   4   9   1      139.99      146.22      6.01 o
   5   9   1        7.94       12.91      5.01 o
   6   9   1       33.62       44.73      5.02 o
   7   9   1        0.00        2.38      4.77 o
  -6  10   1       48.81       68.53      6.40 o
  -5  10   1       18.62        8.46      4.34 o
  -4  10   1        6.26        4.63      4.16 o
  -3  10   1        0.33        2.13      3.91 o
  -2  10   1       18.81       17.91      4.46 o
  -1  10   1       86.41       73.08      6.73 o
   0  10   1      558.26      566.58     15.90 o
   1  10   1        2.25       -3.51      4.24 o
   2  10   1       58.49       52.50      5.32 o
   3  10   1       85.39       76.08      7.07 o
   4  10   1       37.26       42.84      5.28 o
   5  10   1        7.84       -0.74      4.24 o
   6  10   1       25.59       25.79      5.52 o
  -5  11   1        0.06        1.77      4.53 o
  -4  11   1        1.90        0.72      4.29 o
  -3  11   1        7.60       15.44      4.73 o
  -2  11   1       12.98       15.01      5.89 o
  -1  11   1        2.95       -1.36      4.61 o
   0  11   1        4.63        3.39      6.45 o
   1  11   1       11.94       13.93      5.20 o
   2  11   1        7.54        9.00      4.30 o
   3  11   1       10.87       20.79      4.87 o
   4  11   1       25.40       30.38      7.48 o
   5  11   1       30.74       28.06      6.46 o
  -3  12   1       20.34       17.04      5.28 o
  -2  12   1        9.78       14.43      5.22 o
  -1  12   1        5.01        9.59      6.71 o
   0  12   1        0.37        4.38      6.56 o
   1  12   1        4.08        8.91      6.59 o
   2  12   1        0.73       -3.51      4.23 o
   3  12   1       20.50       30.82      5.47 o
   0  13   1        2.50        8.78      7.68 o
 -10   0   2        0.87       -2.17      5.78 o
  -9   0   2       52.37       56.79      7.72 o
  -8   0   2        0.05       -1.66      4.35 o
  -7   0   2      310.16      310.37     10.09 o
  -6   0   2        5.88        6.02      1.60 o
  -5   0   2     3327.30     3393.11     42.92 o
  -4   0   2      387.34      381.05      6.33 o
  -3   0   2     2202.86     2175.86     30.58 o
  -2   0   2    33473.55    31078.98    377.56 o
  -1   0   2     2513.66     2418.27     71.14 o
   1   0   2     6799.97     6652.45     91.72 o
   2   0   2     3500.44     3410.57     54.29 o
   3   0   2      944.54      850.01     14.63 o
   4   0   2     1876.44     1713.67     31.13 o
   5   0   2       36.60       33.72      4.36 o
   6   0   2        9.92       20.02      7.61 o
   7   0   2      614.25      566.24     15.72 o
   8   0   2      186.64      162.29      8.40 o
   9   0   2       34.71       44.15      7.09 o
  10   0   2        0.09        0.51      5.95 o
 -10   1   2        0.19       -4.46      4.46 o
  -9   1   2       42.48       39.79      4.81 o
  -8   1   2      357.57      338.51     10.59 o
  -7   1   2       78.41       78.91      4.28 o
  -6   1   2        7.05        1.79      2.90 o
  -5   1   2      219.77      218.73      4.69 o
  -4   1   2      929.42      956.73     15.35 o
  -3   1   2       49.15       46.06      5.89 o
  -2   1   2     4398.94     4328.02     48.27 o
  -1   1   2     4514.95     4601.66     36.10 o
   0   1   2    15641.99    12514.70    332.65 o
   1   1   2     2735.81     2825.15     21.58 o
   2   1   2     1424.11     1603.76     18.81 o
   3   1   2     1396.50     1402.10     16.79 o
   4   1   2      186.32      190.56      4.24 o
   5   1   2      647.23      642.13     10.57 o
   6   1   2       42.67       39.34      2.28 o
   7   1   2       87.63       95.05      3.46 o
   8   1   2      228.75      224.65      6.83 o
   9   1   2       84.27       76.92      6.18 o
  10   1   2       63.38       92.44      6.97 o
  -9   2   2       13.09       17.88      3.62 o
  -8   2   2       62.29       63.20      9.45 o
  -7   2   2        5.60       20.10      3.22 o
  -6   2   2      152.55      155.07      4.58 o
  -5   2   2       99.78      115.32      7.59 o
  -4   2   2       99.96      153.18      8.87 o
  -3   2   2       58.64       54.75      2.93 o
  -2   2   2      129.93      136.87      2.42 o
  -1   2   2      437.69      552.83     17.74 o
   0   2   2       53.41       33.36      1.71 o
   1   2   2    16005.85    15419.70    167.68 o
   2   2   2        0.19        2.31      1.15 o
   3   2   2      534.14      569.06      8.13 o
   4   2   2        0.47       16.87      4.29 o
   5   2   2      310.48      325.21      8.64 o
   6   2   2       12.27       10.32      2.57 o
   7   2   2        0.00        2.48      2.95 o
   8   2   2      203.34      211.12      6.44 o
   9   2   2        2.14        4.52      5.32 o
  -9   3   2       42.43       42.88      7.75 o
  -8   3   2       45.36       45.64      4.90 o
  -7   3   2       49.03       83.75      6.08 o
  -6   3   2       79.72       80.70      4.95 o
  -5   3   2       75.84       93.06      3.85 o
  -4   3   2       36.73       51.50      3.00 o
  -3   3   2      657.73      792.08      9.07 o
  -2   3   2    12424.85    12427.71    135.61 o
  -1   3   2      118.52      161.70      4.38 o
   0   3   2       71.62       46.29      2.01 o
   1   3   2      492.64      497.50      6.51 o
   2   3   2      231.92      207.88      3.67 o
   3   3   2     1223.54     1211.72     13.86 o
   4   3   2     1493.58     1381.33     19.62 o
   5   3   2       19.71       28.96      3.98 o
   6   3   2        8.51       10.95      3.25 o
   7   3   2      232.71      242.38      7.39 o
   8   3   2       11.70        4.27      3.73 o
   9   3   2       35.50       32.94      8.41 o
  -9   4   2       10.74       15.20      5.39 o
  -8   4   2       29.08       32.66      4.73 o
  -7   4   2       21.14       15.55      4.07 o
  -6   4   2       39.26       41.40      4.40 o
  -5   4   2      209.88      205.11     12.35 o
  -4   4   2       42.45       46.37      3.18 o
  -3   4   2     3366.75     3316.27     35.37 o
  -2   4   2        0.54       -1.03      3.70 o
  -1   4   2     1695.82     1694.42     22.18 o
   0   4   2     1227.68     1236.90     17.09 o
   1   4   2     1746.92     1766.41     21.31 o
   2   4   2        2.35       -3.10      3.10 o
   3   4   2       20.50       17.52      4.05 o
   4   4   2       13.49       24.42      1.88 o
   5   4   2        3.19        0.05      2.84 o
   6   4   2        0.94        2.32      3.35 o
   7   4   2      234.29      204.13     11.13 o
   8   4   2        0.12       -0.15      4.64 o
   9   4   2        0.09       -2.80      6.29 o
  -9   5   2        1.87       13.05      5.60 o
  -8   5   2       62.01       58.70      5.80 o
  -7   5   2        3.01        8.59      3.67 o
  -6   5   2      395.60      390.74      7.38 o
  -5   5   2      232.52      201.18      4.64 o
  -4   5   2       93.86      136.68      3.55 o
  -3   5   2        8.29       10.06      1.86 o
  -2   5   2      318.24      368.51      8.47 o
  -1   5   2      243.28      246.29      6.17 o
   0   5   2      792.19      775.87     12.13 o
   1   5   2        0.36        0.75      1.69 o
   2   5   2     1034.31     1114.63     14.92 o
   3   5   2       94.48       92.40      3.07 o
   4   5   2       56.41       48.68      2.51 o
   5   5   2        2.14        5.00      2.71 o
   6   5   2       73.82       90.07      6.07 o
   7   5   2       16.96       11.07      3.97 o
   8   5   2        9.92       14.91      5.03 o
   9   5   2        0.00        2.14     19.02 o
  -8   6   2        4.24       -0.82      2.88 o
  -7   6   2        1.16        5.84      3.77 o
  -6   6   2       92.64       98.87      8.48 o
  -5   6   2        6.34        5.44      4.13 o
  -4   6   2       93.78       87.21      3.26 o
  -3   6   2       14.44       12.05      2.15 o
  -2   6   2      240.86      247.88      7.15 o
  -1   6   2       29.78       26.68      3.48 o
   0   6   2       51.59       51.75      3.43 o
   1   6   2      814.83      809.15     13.13 o
   2   6   2      168.60      136.52      5.47 o
   3   6   2      301.81      284.81      6.45 o
   4   6   2       13.99       14.15      2.26 o
   5   6   2       85.44       74.74      3.99 o
   6   6   2        0.90       16.70      4.16 o
   7   6   2       56.07       89.13      5.66 o
   8   6   2        7.15        6.99      4.62 o
  -8   7   2        0.01       -1.94      3.35 o
  -7   7   2       25.34       20.36      3.78 o
  -6   7   2      590.58      579.20     12.17 o
  -5   7   2       16.17       13.38      4.38 o
  -4   7   2       34.95       40.57      3.42 o
  -3   7   2      111.99      114.77      5.49 o
  -2   7   2       16.56        7.63      2.97 o
  -1   7   2       18.12       12.45      3.12 o
   0   7   2       59.12       56.49      4.01 o
   1   7   2      468.30      491.70      9.88 o
   2   7   2       92.84      105.42      6.93 o
   3   7   2       78.85       77.64      4.46 o
   4   7   2       94.96      101.14      5.19 o
   5   7   2      812.99      755.13     12.68 o
   6   7   2       47.88       60.15      6.24 o
   7   7   2        0.13       -1.47      3.30 o
   8   7   2       44.45       33.03      4.56 o
  -8   8   2        0.34       -3.72      9.21 o
  -7   8   2        0.50        0.89      3.57 o
  -6   8   2        6.22       11.75      3.74 o
  -5   8   2       28.90       20.56      3.25 o
  -4   8   2       27.86       40.90      4.45 o
  -3   8   2       66.16       73.66      6.76 o
  -2   8   2      319.45      290.25     10.48 o
  -1   8   2       22.32       19.63      7.32 o
   0   8   2        0.00       -1.83      2.99 o
   1   8   2     1358.73     1298.43     22.37 o
   2   8   2      108.30       95.44      6.03 o
   3   8   2        0.86        3.63      4.77 o
   4   8   2      164.31      146.93      5.57 o
   5   8   2       31.93       41.08      3.87 o
   6   8   2        3.10       -1.21      3.28 o
   7   8   2        1.35       -4.11      4.11 o
  -7   9   2        0.74        6.21      4.81 o
  -6   9   2        1.47       14.18      4.42 o
  -5   9   2       14.97       10.47      4.31 o
  -4   9   2        9.10       11.17      3.94 o
  -3   9   2      163.67      166.69      7.37 o
  -2   9   2       13.34       14.44      3.91 o
  -1   9   2      219.95      221.78      8.23 o
   0   9   2        2.19       -0.90      3.40 o
   1   9   2       75.40       76.35      6.05 o
   2   9   2      101.23      119.43      6.27 o
   3   9   2       60.69       70.58      8.61 o
   4   9   2       36.93       31.78      3.86 o
   5   9   2       28.69       18.06      3.87 o
   6   9   2        0.02       -1.36      4.78 o
   7   9   2        9.71       21.99      5.31 o
  -6  10   2       31.42       42.51      5.89 o
  -5  10   2        3.91        6.81      4.27 o
  -4  10   2       54.41       48.68      5.54 o
  -3  10   2       46.18       70.04      6.62 o
  -2  10   2      204.34      204.38      8.63 o
  -1  10   2       22.70       37.17      5.78 o
   0  10   2        2.73        4.17      4.61 o
   1  10   2       61.65       48.34      6.14 o
   2  10   2       56.60       52.65      5.30 o
   3  10   2       29.93       33.99      4.93 o
   4  10   2        0.30        2.48      3.48 o
   5  10   2        0.55       -3.62      3.62 o
   6  10   2        1.17        8.20      4.94 o
  -5  11   2        9.60        9.15      4.80 o
  -4  11   2        0.04        9.83      4.69 o
  -3  11   2        0.31       -0.13      4.20 o
  -2  11   2        0.23       -3.76      3.76 o
  -1  11   2        0.00        3.37      4.59 o
   0  11   2      138.07      150.73     11.81 o
   1  11   2        8.06        4.77      6.53 o
   2  11   2       21.10       32.50      5.13 o
   3  11   2        7.94       12.22      4.51 o
   4  11   2       12.37       13.21      4.79 o
   5  11   2       11.52       25.29      6.01 o
  -3  12   2        4.00        4.69      4.56 o
  -2  12   2        0.55        2.86      4.51 o
  -1  12   2        2.71        5.41      6.12 o
   0  12   2        0.00        8.56      6.70 o
   1  12   2        0.66       -5.70      7.66 o
   2  12   2        0.61        2.85      4.50 o
   3  12   2        0.06        4.26      6.00 o
 -10   1   3        6.45        5.37      4.83 o
  -9   1   3       26.90       25.05      4.49 o
  -8   1   3       58.22       53.54      5.60 o
  -7   1   3       40.43       37.77      2.32 o
  -6   1   3       79.95       87.10      2.46 o
  -5   1   3      113.90      148.07      3.87 o
  -4   1   3       29.06       40.68      2.62 o
  -3   1   3       71.92      117.26      2.45 o
  -2   1   3     5030.98     5061.01     48.60 o
  -1   1   3     8253.27     7809.56     60.71 o
   0   1   3     3633.96     3682.00     30.22 o
   1   1   3     7244.33     6896.11     51.42 o
   2   1   3    10287.17    10059.22    102.17 o
   3   1   3      351.34      346.01      5.37 o
   4   1   3      333.91      306.11      6.09 o
   5   1   3      243.84      257.79      4.45 o
   6   1   3       19.70       24.24      3.13 o
   7   1   3       13.48       26.72      4.99 o
   8   1   3      110.11      105.17      5.08 o
   9   1   3       11.72       20.81      4.44 o
  -9   2   3        4.22        2.57      3.14 o
  -8   2   3       30.01       30.52      5.28 o
  -7   2   3      112.17      107.30      4.86 o
  -6   2   3        0.02       -0.05      1.96 o
  -5   2   3      812.52      741.08     12.12 o
  -4   2   3     2372.04     2261.47     29.46 o
  -3   2   3      822.69      895.93     11.72 o
  -2   2   3      988.03      978.49      9.87 o
  -1   2   3      713.67      785.26      8.56 o
   0   2   3    12572.26    13201.68    124.79 o
   1   2   3      828.25      841.65      9.52 o
   2   2   3      337.59      335.73      5.16 o
   3   2   3      247.35      274.81      4.91 o
   4   2   3       53.83       68.26      2.35 o
   5   2   3      108.37      119.27      4.25 o
   6   2   3      197.00      188.05      6.58 o
   7   2   3        0.23       54.53      4.19 o
   8   2   3       94.92      105.63      4.96 o
   9   2   3       14.88       12.60      3.48 o
  -9   3   3        0.79       -0.45      4.68 o
  -8   3   3       63.72       49.49      6.06 o
  -7   3   3      757.10      765.63     13.90 o
  -6   3   3      227.33      200.16      9.32 o
  -5   3   3       94.55       93.69      4.89 o
  -4   3   3     2009.48     2106.95     28.11 o
  -3   3   3       18.69       55.42      5.55 o
  -2   3   3     2883.07     3046.52     32.13 o
  -1   3   3       89.88      135.25      3.36 o
   0   3   3      704.16      722.31     10.47 o
   1   3   3     2492.21     2445.77     25.91 o
   2   3   3     2297.73     2391.00     23.76 o
   3   3   3      120.48      212.88      8.43 o
   4   3   3      164.94      198.66      3.60 o
   5   3   3      183.81      186.26      6.87 o
   6   3   3      598.44      577.68     12.61 o
   7   3   3        0.64        2.08      3.25 o
   8   3   3        2.09        1.33      3.85 o
   9   3   3        4.82       15.83      5.84 o
  -9   4   3       18.93       21.15      8.47 o
  -8   4   3        8.87       14.21      4.12 o
  -7   4   3       24.33       29.46      4.36 o
  -6   4   3      207.88      232.56      7.98 o
  -5   4   3      545.58      524.68      7.62 o
  -4   4   3      468.12      465.03      7.18 o
  -3   4   3      481.23      454.70      6.39 o
  -2   4   3     1502.07     1604.47     18.01 o
  -1   4   3      277.95      296.21      6.51 o
   0   4   3      499.01      449.99      7.75 o
   1   4   3     2718.79     2789.51     35.52 o
   2   4   3      976.71     1002.32     11.99 o
   3   4   3        5.66        5.89      1.46 o
   4   4   3      868.78      830.38     10.66 o
   5   4   3       28.86       24.91      2.09 o
   6   4   3        0.25        0.71      1.65 o
   7   4   3      249.20      250.73      8.80 o
   8   4   3        7.40       -1.06      3.66 o
   9   4   3        5.60       21.74      8.64 o
  -9   5   3       54.15       42.96     10.03 o
  -8   5   3        9.93       14.41      4.44 o
  -7   5   3       44.08       50.63      3.84 o
  -6   5   3      209.51      222.19      7.13 o
  -5   5   3      133.01      117.45      3.71 o
  -4   5   3       27.85       31.73      2.11 o
  -3   5   3       89.60       72.95      3.19 o
  -2   5   3        9.57        5.90      3.83 o
  -1   5   3      385.04      379.01      8.63 o
   0   5   3      231.97      260.74      5.86 o
   1   5   3      176.30      187.47      4.97 o
   2   5   3      138.84      148.33      5.15 o
   3   5   3        4.00        4.21      1.64 o
   4   5   3       73.32       67.11      3.22 o
   5   5   3       13.13        9.57      2.03 o
   6   5   3      188.31      152.03      5.52 o
   7   5   3        0.29        0.85      2.64 o
   8   5   3        1.11       -0.24      3.85 o
   9   5   3        6.13        0.38     11.87 o
  -8   6   3        1.71        4.09      3.87 o
  -7   6   3        0.78        0.38      3.77 o
  -6   6   3      118.61      118.78      5.37 o
  -5   6   3      231.79      241.83      6.25 o
  -4   6   3      212.35      238.04      5.20 o
  -3   6   3       11.93       20.47      2.52 o
  -2   6   3      242.63      248.95      9.59 o
  -1   6   3       12.89        2.70      5.90 o
   0   6   3     1159.59     1179.28     17.57 o
   1   6   3     1007.64     1030.72     15.87 o
   2   6   3      597.16      564.03     10.54 o
   3   6   3      282.10      283.56      6.25 o
   4   6   3      349.49      402.06      7.15 o
   5   6   3      900.13      902.43     13.88 o
   6   6   3        4.03        0.74      3.50 o
   7   6   3       51.25       63.13      6.05 o
   8   6   3       20.14       27.88      3.92 o
  -8   7   3        0.32       -1.67      3.39 o
  -7   7   3       27.00       21.53      3.76 o
  -6   7   3       54.16       86.69      5.59 o
  -5   7   3       34.71       28.58      3.36 o
  -4   7   3        0.07        1.80      2.53 o
  -3   7   3        2.62        3.55      2.90 o
  -2   7   3      160.66      137.73      6.55 o
  -1   7   3      474.90      472.72     10.54 o
   0   7   3       13.51        7.76      2.53 o
   1   7   3        0.97        3.21      2.56 o
   2   7   3       49.62       46.61      3.76 o
   3   7   3        6.76        4.68      2.77 o
   4   7   3      175.80      173.66      5.52 o
   5   7   3        4.09        7.64      2.87 o
   6   7   3       75.11      129.35      7.91 o
   7   7   3       33.21       19.68      6.32 o
   8   7   3        2.64        5.14      5.34 o
  -7   8   3        5.47        1.82      3.92 o
  -6   8   3        7.23       10.03      3.87 o
  -5   8   3      134.25      151.37      5.88 o
  -4   8   3       44.20       36.27      3.92 o
  -3   8   3      116.09      118.63      6.05 o
  -2   8   3      178.18      167.72      7.54 o
  -1   8   3        2.10        1.92      3.26 o
   0   8   3      269.02      250.74      7.89 o
   1   8   3       77.46       59.22      4.76 o
   2   8   3      820.98      786.79     12.78 o
   3   8   3      121.07      127.88      6.65 o
   4   8   3        4.68        9.25      2.88 o
   5   8   3        2.01       -1.02      2.83 o
   6   8   3       11.44       15.97      5.59 o
   7   8   3       28.13       27.85      5.17 o
  -7   9   3        4.78       12.38      4.81 o
  -6   9   3      151.37      167.23      8.15 o
  -5   9   3       46.78       50.83      5.29 o
  -4   9   3       19.38       17.75      3.82 o
  -3   9   3       18.11       17.26      5.74 o
  -2   9   3        9.98       12.38      4.23 o
  -1   9   3      829.73      838.04     16.97 o
   0   9   3        8.06        6.83      4.26 o
   1   9   3      132.09      132.05      6.51 o
   2   9   3       61.96       70.02      5.29 o
   3   9   3      108.19      135.79      6.34 o
   4   9   3        1.04        1.81      3.02 o
   5   9   3      119.80      134.67      6.43 o
   6   9   3       36.28       46.96      8.01 o
   7   9   3        4.21        5.60      4.93 o
  -6  10   3       18.45       31.73      5.44 o
  -5  10   3       31.24       37.90      7.34 o
  -4  10   3       79.40       83.42      5.80 o
  -3  10   3       22.63       22.20      4.68 o
  -2  10   3       12.64       13.46      4.45 o
  -1  10   3       27.90       27.35      5.55 o
   0  10   3       33.40       19.75      4.75 o
   1  10   3      398.39      392.07     13.38 o
   2  10   3       41.50       38.22      4.95 o
   3  10   3       45.97       34.90      4.87 o
   4  10   3        3.93        9.87      3.82 o
   5  10   3        6.05       13.65      7.23 o
   6  10   3        4.54        2.90      6.74 o
  -5  11   3        0.01       -0.62      4.61 o
  -4  11   3       15.08       15.57      4.43 o
  -3  11   3        2.53       11.13      4.42 o
  -2  11   3        1.40        0.50      4.20 o
  -1  11   3        0.69        4.39      4.66 o
   0  11   3       27.74       35.65      9.75 o
   1  11   3       21.03       36.93     11.52 o
   2  11   3       64.98       60.09      5.74 o
   3  11   3        2.18        8.83      4.42 o
   4  11   3        7.52        5.37      4.42 o
   5  11   3        3.85        7.08      5.29 o
  -3  12   3        5.34        7.90      4.85 o
  -2  12   3        0.59        1.17      4.42 o
  -1  12   3       80.23       73.94     16.04 o
   0  12   3      133.13      148.75     12.31 o
   1  12   3        0.44        7.44      6.61 o
   2  12   3        1.21       -2.60      4.15 o
   3  12   3        5.34        3.44      4.59 o
 -10   0   4        0.27       -5.55      5.55 o
  -9   0   4       89.02      103.86      9.32 o
  -8   0   4       11.77        6.01      4.86 o
  -7   0   4       30.31       40.57      4.18 o
  -6   0   4      920.59      877.50     13.49 o
  -5   0   4        1.71       -0.12      3.73 o
  -4   0   4     5911.50     5906.41     72.06 o
  -3   0   4      146.21      147.05      3.13 o
  -2   0   4     3733.56     3501.03     42.62 o
  -1   0   4      118.13      122.05      5.03 o
   0   0   4     1348.42     1456.02     20.26 o
   1   0   4     7390.13     7317.00     98.46 o
   2   0   4    17979.04    17780.27    239.17 o
   3   0   4      537.23      435.19      8.64 o
   4   0   4      989.05     1136.18     19.91 o
   5   0   4     2449.05     2556.93     42.24 o
   6   0   4      413.24      423.49     12.16 o
   7   0   4      238.45      253.50      9.72 o
   8   0   4       45.53       60.18      5.94 o
   9   0   4      110.69      121.04     10.21 o
 -10   1   4        0.01        0.66      4.16 o
  -9   1   4        0.03       -3.43      3.43 o
  -8   1   4        5.95       -0.52      6.09 o
  -7   1   4       30.49       39.50      2.33 o
  -6   1   4      636.34      613.04      7.33 o
  -5   1   4      178.06      172.38      3.04 o
  -4   1   4       85.33      131.78      2.73 o
  -3   1   4      408.17      389.19      4.16 o
  -2   1   4     1812.14     1795.05     14.66 o
  -1   1   4     2341.62     2414.46     20.00 o
   0   1   4       25.93       34.19      0.82 o
   1   1   4     1859.66     1954.25     17.18 o
   2   1   4     1437.81     1426.65     15.42 o
   3   1   4     3686.60     3583.88     37.17 o
   4   1   4       14.65       13.29      1.32 o
   5   1   4       22.64       36.99      1.82 o
   6   1   4      621.08      605.21     10.74 o
   7   1   4        6.61       10.51      2.47 o
   8   1   4       50.32       63.84      4.38 o
   9   1   4       34.02       44.31      4.15 o
  -9   2   4        0.16        4.13      3.14 o
  -8   2   4       39.45       30.11      3.31 o
  -7   2   4       50.55       85.94      4.50 o
  -6   2   4      397.28      399.00      8.22 o
  -5   2   4      472.24      519.04      9.44 o
  -4   2   4      652.70      663.52      9.56 o
  -3   2   4     1265.18     1383.18     13.63 o
  -2   2   4     1836.53     1966.90     21.07 o
  -1   2   4     9280.26     9181.39     93.28 o
   0   2   4     1606.64     1609.93     16.33 o
   1   2   4      674.52      776.42     19.48 o
   2   2   4      943.77      957.97     10.90 o
   3   2   4       91.03       75.31      1.94 o
   4   2   4        5.84       13.77      2.61 o
   5   2   4       28.85       34.24      2.05 o
   6   2   4       51.57       57.43      2.53 o
   7   2   4        0.21        6.77      2.34 o
   8   2   4      269.27      257.53      7.47 o
   9   2   4        0.04       -0.05      4.58 o
  -9   3   4       19.90       14.32      5.22 o
  -8   3   4        1.10        1.69      5.14 o
  -7   3   4      613.20      587.92     11.63 o
  -6   3   4       72.27       70.91      4.77 o
  -5   3   4       82.73       79.88      3.67 o
  -4   3   4      221.90      176.36      3.40 o
  -3   3   4     4123.56     4013.49     41.97 o
  -2   3   4       55.48       86.91      6.97 o
  -1   3   4     5866.79     5678.92     58.24 o
   0   3   4     5603.89     5502.95     67.05 o
   1   3   4     1872.06     1909.36     20.63 o
   2   3   4     1342.51     1415.51     14.65 o
   3   3   4     1537.42     1465.23     16.51 o
   4   3   4       16.65       23.09      1.55 o
   5   3   4      336.70      349.99      5.10 o
   6   3   4       15.35       18.57      2.24 o
   7   3   4       19.14       22.25      4.03 o
   8   3   4        0.29        2.11      2.40 o
   9   3   4        0.04        0.59      2.98 o
  -9   4   4       46.01       40.41      6.49 o
  -8   4   4       57.52       68.67      6.87 o
  -7   4   4        0.10        3.71      3.59 o
  -6   4   4      353.81      376.09     10.46 o
  -5   4   4      220.55      204.37      5.95 o
  -4   4   4      235.90      223.49      4.40 o
  -3   4   4       76.45       86.35      3.29 o
  -2   4   4        3.83       15.60      2.52 o
  -1   4   4     1878.90     1889.33     24.90 o
   0   4   4      917.01      859.77     12.70 o
   1   4   4      534.44      547.63      8.13 o
   2   4   4      116.20      133.65      3.69 o
   3   4   4     1379.81     1438.63     16.62 o
   4   4   4       15.97       12.21      1.72 o
   5   4   4       43.04       42.44      2.18 o
   6   4   4        8.38        9.86      2.01 o
   7   4   4       20.57       28.04      3.09 o
   8   4   4       19.19       17.75      3.01 o
   9   4   4        0.00       -2.65      4.77 o
  -9   5   4        4.83        7.36      5.39 o
  -8   5   4       34.30       34.34      5.96 o
  -7   5   4        3.10       -1.15      2.41 o
  -6   5   4      226.47      209.08      6.17 o
  -5   5   4      519.26      500.56      7.92 o
  -4   5   4       77.98       74.08      3.00 o
  -3   5   4      260.70      234.01      5.20 o
  -2   5   4     1411.46     1481.10     25.52 o
  -1   5   4      356.26      376.41      8.03 o
   0   5   4      534.61      498.34      8.88 o
   1   5   4      756.01      726.16     11.69 o
   2   5   4     2236.68     2277.75     30.11 o
   3   5   4       63.28       63.06      2.71 o
   4   5   4       54.01       58.84      2.74 o
   5   5   4      355.29      348.71      6.71 o
   6   5   4      223.05      235.46      8.16 o
   7   5   4      189.20      187.21      6.23 o
   8   5   4       19.29       31.81      3.97 o
   9   5   4        2.12       -8.26      8.26 o
  -8   6   4        0.24        0.91      3.21 o
  -7   6   4       38.10       40.68      4.18 o
  -6   6   4       34.92       47.07      8.35 o
  -5   6   4      149.87      130.12      4.89 o
  -4   6   4      705.92      655.47      9.87 o
  -3   6   4      127.42      149.77      4.53 o
  -2   6   4      298.21      284.06      8.85 o
  -1   6   4      200.29      185.96      5.95 o
   0   6   4      142.44      106.01      4.20 o
   1   6   4      198.90      181.24      6.14 o
   2   6   4      136.93      184.42      7.20 o
   3   6   4       38.90       42.02      2.68 o
   4   6   4      423.06      410.25      7.24 o
   5   6   4      555.79      596.18     10.67 o
   6   6   4        7.12       11.63      3.21 o
   7   6   4       15.31        6.29      3.26 o
   8   6   4       15.23        6.79      3.54 o
  -8   7   4        5.42       -3.16      6.38 o
  -7   7   4        7.76        7.35      3.28 o
  -6   7   4        7.00        7.20      6.39 o
  -5   7   4       12.71        9.57      4.43 o
  -4   7   4       45.13       53.43      5.13 o
  -3   7   4       38.20       26.60      3.58 o
  -2   7   4      111.83      119.14      5.35 o
  -1   7   4       12.72       14.66      3.01 o
   0   7   4      239.56      221.85      6.88 o
   1   7   4        0.04       -2.81      2.81 o
   2   7   4      152.61      147.42      4.90 o
   3   7   4       32.70       39.73      4.21 o
   4   7   4       18.76       35.54      3.83 o
   5   7   4        0.29       -2.38      2.94 o
   6   7   4      643.67      620.09     12.77 o
   7   7   4        8.51        3.64      3.52 o
   8   7   4        1.50       -2.46      3.63 o
  -7   8   4        0.18       -2.18      4.20 o
  -6   8   4      140.09      168.86      7.71 o
  -5   8   4      118.06       99.27      7.72 o
  -4   8   4      225.53      230.22      7.29 o
  -3   8   4        2.38        6.80      3.32 o
  -2   8   4        6.46       -5.22      5.22 o
  -1   8   4      380.40      346.79      9.24 o
   0   8   4        4.54        3.64      4.67 o
   1   8   4      458.52      448.52      9.83 o
   2   8   4      292.99      289.40      6.97 o
   3   8   4      387.34      347.02      8.95 o
   4   8   4       42.91       51.02      3.80 o
   5   8   4        2.58        8.02      3.09 o
   6   8   4       20.06       32.15      4.16 o
   7   8   4       19.39       20.81      4.93 o
  -7   9   4       14.65       16.04      7.36 o
  -6   9   4        0.56       10.79      4.37 o
  -5   9   4       21.62       19.76      4.46 o
  -4   9   4       19.83       24.67      3.88 o
  -3   9   4      163.58      155.32      7.35 o
  -2   9   4        0.25        5.26      3.91 o
  -1   9   4      549.70      547.83     12.98 o
   0   9   4      177.09      162.78      7.23 o
   1   9   4      283.44      278.61      9.13 o
   2   9   4        5.74        5.65      3.28 o
   3   9   4       39.52       58.03      5.43 o
   4   9   4        0.20       -1.44      2.73 o
   5   9   4       11.10       15.05      4.43 o
   6   9   4        1.78        5.29      4.59 o
   7   9   4       12.50       15.90      5.17 o
  -6  10   4        9.32       10.90      4.74 o
  -5  10   4       56.02       44.96      5.66 o
  -4  10   4      191.57      207.88      9.37 o
  -3  10   4       13.86       17.90      4.70 o
  -2  10   4       15.73       13.35      4.88 o
  -1  10   4        1.81       -3.37      4.23 o
   0  10   4      226.86      218.18      8.83 o
   1  10   4        5.84        3.60      5.80 o
   2  10   4       33.21       28.05      4.75 o
   3  10   4       89.15       72.44      5.40 o
   4  10   4        9.89       11.87      4.01 o
   5  10   4        1.24        8.61      4.38 o
   6  10   4        5.19        1.13      4.41 o
  -5  11   4       21.44       13.85      5.31 o
  -4  11   4        4.29        4.32      5.99 o
  -3  11   4        9.35        7.02      4.47 o
  -2  11   4        7.43        3.90      5.40 o
  -1  11   4       29.13       25.56      5.90 o
   0  11   4       74.43       90.58      9.79 o
   1  11   4        2.47        5.54      5.40 o
   2  11   4        2.92        3.28      4.10 o
   3  11   4        0.12       -2.43      4.96 o
   4  11   4        7.51        9.09      4.60 o
   5  11   4        0.56        7.55      4.78 o
  -3  12   4        4.92        9.26      4.47 o
  -2  12   4        0.78       -2.26      4.42 o
  -1  12   4        4.81        8.97      6.86 o
   0  12   4        0.96       -6.85      7.12 o
   1  12   4        0.00        3.71      6.59 o
   2  12   4        6.10        4.34      4.39 o
   3  12   4       13.99       27.87      7.00 o
 -10   1   5        2.84        4.17      5.49 o
  -9   1   5        2.23       -1.08      3.43 o
  -8   1   5       33.45       21.96      3.42 o
  -7   1   5      186.18      167.87      4.53 o
  -6   1   5        3.21        3.12      1.25 o
  -5   1   5       57.57       71.03      2.04 o
  -4   1   5      191.91      162.26      2.49 o
  -3   1   5     1155.16     1257.91     11.26 o
  -2   1   5     2618.87     2483.92     19.96 o
  -1   1   5     3820.55     3598.25     28.19 o
   0   1   5     4814.06     4789.50     46.00 o
   1   1   5      429.79      434.45     14.36 o
   2   1   5      796.14      751.16      8.69 o
   3   1   5     2985.48     2888.45     35.89 o
   4   1   5     1933.85     2115.05     28.39 o
   5   1   5       67.54       80.16      3.22 o
   6   1   5       60.03       64.53      2.76 o
   7   1   5        8.34        9.41      3.30 o
   8   1   5      124.51      120.24      5.58 o
   9   1   5        2.54       10.21      6.36 o
  -9   2   5        0.12       -2.79      2.79 o
  -8   2   5       45.48       42.24      5.71 o
  -7   2   5     1594.38     1429.24     17.78 o
  -6   2   5      413.06      403.52      8.19 o
  -5   2   5       62.29       72.69      3.43 o
  -4   2   5      473.79      400.98      5.05 o
  -3   2   5       44.29       50.32      1.47 o
  -2   2   5      282.23      240.83      3.40 o
  -1   2   5     5578.57     5490.80     52.52 o
   0   2   5     8367.85     8095.19     97.38 o
   1   2   5      799.67      789.34      9.60 o
   2   2   5      159.63      181.28      2.66 o
   3   2   5      342.92      385.12      5.48 o
   4   2   5      261.16      268.05      5.88 o
   5   2   5       74.46       64.19      2.49 o
   6   2   5       46.32       55.68      2.68 o
   7   2   5       40.32       38.92      3.30 o
   8   2   5        1.98        2.26      3.02 o
   9   2   5       14.30       11.03      3.29 o
  -9   3   5        9.30        3.91      5.10 o
  -8   3   5       27.41       24.50      8.89 o
  -7   3   5        0.67       -1.61      3.47 o
  -6   3   5      602.79      609.84     13.05 o
  -5   3   5      581.21      578.14      8.81 o
  -4   3   5       54.26       44.55      3.01 o
  -3   3   5      620.66      672.70      9.41 o
  -2   3   5     2332.05     2405.77     27.59 o
  -1   3   5     2121.36     2161.09     23.34 o
   0   3   5     3395.74     3330.38     37.86 o
   1   3   5      351.70      347.30      5.08 o
   2   3   5      555.82      525.19      6.36 o
   3   3   5        2.66       21.71      3.14 o
   4   3   5        2.83        0.48      1.66 o
   5   3   5       97.66       93.72      2.48 o
   6   3   5        0.04        1.81      1.77 o
   7   3   5        0.18       -2.27      2.27 o
   8   3   5        1.48        8.79      4.64 o
   9   3   5       34.88       40.12      4.45 o
  -9   4   5       10.06       14.83      5.68 o
  -8   4   5      130.15      148.98      9.02 o
  -7   4   5        1.95       10.62      3.58 o
  -6   4   5      183.93      150.79      4.09 o
  -5   4   5      102.21       79.91      3.30 o
  -4   4   5        0.78        3.67      1.47 o
  -3   4   5      329.35      403.59      9.43 o
  -2   4   5      321.27      353.34      6.22 o
  -1   4   5     2752.27     2688.89     34.39 o
   0   4   5      167.41      168.85      4.38 o
   1   4   5     1166.30     1285.26     16.11 o
   2   4   5     7805.66     7991.97     88.31 o
   3   4   5       47.73       45.18      2.64 o
   4   4   5      259.16      245.92      4.70 o
   5   4   5       84.97       94.20      3.93 o
   6   4   5      570.39      536.56      9.10 o
   7   4   5       28.89       31.79      5.18 o
   8   4   5       11.05       13.94      3.13 o
   9   4   5        5.53        5.67      5.58 o
  -9   5   5       45.72       67.56      7.93 o
  -8   5   5        0.36       -1.17      3.52 o
  -7   5   5        0.24       -2.19      2.36 o
  -6   5   5      101.15      103.07      4.72 o
  -5   5   5      210.05      192.93      5.52 o
  -4   5   5       97.53      110.36      6.71 o
  -3   5   5       48.06       43.24      2.66 o
  -2   5   5       20.76       12.39      3.12 o
  -1   5   5      372.65      343.02      6.94 o
   0   5   5       29.28       24.87      2.35 o
   1   5   5     1669.28     1699.29     23.36 o
   2   5   5      511.19      552.23      9.78 o
   3   5   5      565.28      563.17      8.67 o
   4   5   5      359.09      388.78      6.61 o
   5   5   5      969.50      869.97     11.86 o
   6   5   5       48.67       57.97      4.09 o
   7   5   5        2.31       -1.69      2.71 o
   8   5   5        5.90        5.15      3.36 o
   9   5   5        6.71        5.21      6.07 o
  -8   6   5        0.17        3.37      3.60 o
  -7   6   5       11.90        6.73      2.97 o
  -6   6   5      112.53       84.10      6.97 o
  -5   6   5       96.86       89.70      4.67 o
  -4   6   5      147.99      180.46      5.23 o
  -3   6   5      160.33      166.89      4.81 o
  -2   6   5       19.55       20.22      3.36 o
  -1   6   5       81.81      100.11      4.62 o
   0   6   5        0.86        1.16      1.87 o
   1   6   5       25.91       26.12      2.70 o
   2   6   5     2354.67     2227.14     37.17 o
   3   6   5      290.84      304.49      5.93 o
   4   6   5      241.23      223.24      5.71 o
   5   6   5       63.19       53.94      4.57 o
   6   6   5       25.20       34.16      4.46 o
   7   6   5       24.16       21.57      3.48 o
   8   6   5        9.18        6.68      3.97 o
  -8   7   5       21.33       35.02      4.86 o
  -7   7   5       19.65       22.70      4.05 o
  -6   7   5       21.88       33.82      8.06 o
  -5   7   5       69.88       71.17      4.56 o
  -4   7   5      222.05      219.88      6.78 o
  -3   7   5      188.95      176.85      5.95 o
  -2   7   5      117.26       97.16      4.82 o
  -1   7   5       65.84       55.63      4.05 o
   0   7   5      103.88      114.93      4.78 o
   1   7   5       41.83       38.85      4.11 o
   2   7   5        0.13       -2.04      2.04 o
   3   7   5      128.37      122.97      5.64 o
   4   7   5        8.05       18.54      2.84 o
   5   7   5       19.37       36.02      3.46 o
   6   7   5      181.25      219.78      7.46 o
   7   7   5       57.13       38.74      5.17 o
   8   7   5       13.68       17.60      4.71 o
  -7   8   5        8.47       10.09      5.21 o
  -6   8   5        3.91        9.05      3.85 o
  -5   8   5      221.19      193.62      7.15 o
  -4   8   5       16.52       21.15      3.66 o
  -3   8   5      138.99      123.58      5.64 o
  -2   8   5       84.23       83.89      5.13 o
  -1   8   5       11.22        6.89      3.43 o
   0   8   5       28.34       17.02      5.47 o
   1   8   5       36.20       35.59      3.72 o
   2   8   5        0.59        3.97      2.91 o
   3   8   5        0.01       -1.19      3.28 o
   4   8   5       33.16       36.67      3.50 o
   5   8   5       21.65       17.80      3.79 o
   6   8   5       27.95       31.31      4.99 o
   7   8   5        1.18       -3.97      3.97 o
  -7   9   5        0.16        4.31      4.51 o
  -6   9   5       79.53       94.04      6.90 o
  -5   9   5       13.26       17.21      4.53 o
  -4   9   5       28.98       28.04      4.09 o
  -3   9   5       19.03       18.76      3.76 o
  -2   9   5       14.56       17.73      4.70 o
  -1   9   5        1.44       -4.12      4.12 o
   0   9   5      268.87      268.02     14.37 o
   1   9   5       12.89       11.84      4.04 o
   2   9   5       54.37       49.66      4.45 o
   3   9   5      390.56      356.56      9.81 o
   4   9   5        1.21        4.71      2.97 o
   5   9   5        1.31        3.93      4.08 o
   6   9   5       23.95       28.18      5.20 o
   7   9   5        9.27        7.17      5.02 o
  -6  10   5       20.44       16.05      5.53 o
  -5  10   5       23.11       20.26      6.01 o
  -4  10   5      160.01      160.68      7.32 o
  -3  10   5       39.71       42.53      4.70 o
  -2  10   5      110.66      116.68     10.78 o
  -1  10   5       15.47       12.70      4.90 o
   0  10   5      233.34      249.04      9.24 o
   1  10   5       28.27       31.41      5.81 o
   2  10   5       11.62        7.71      4.02 o
   3  10   5        4.49        7.49      3.62 o
   4  10   5       18.21       21.97      4.17 o
   5  10   5       25.57        7.90      4.57 o
   6  10   5        0.13       -4.28      4.51 o
  -5  11   5        0.35        4.92      4.79 o
  -4  11   5       35.81       30.91      4.96 o
  -3  11   5       67.72       84.96      6.13 o
  -2  11   5       19.45        8.57      8.20 o
  -1  11   5       40.50       53.33      6.74 o
   0  11   5       74.86       60.48      8.87 o
   1  11   5        0.06       -5.08      5.78 o
   2  11   5        0.59        3.22      4.04 o
   3  11   5        0.03        0.65      3.95 o
   4  11   5        8.53        9.78      4.21 o
   5  11   5        2.07        8.75      4.84 o
  -3  12   5        0.31        3.83      4.98 o
  -2  12   5       37.69       35.29      5.97 o
  -1  12   5        1.74        4.37      6.35 o
   0  12   5        1.81       -0.07      6.43 o
   1  12   5       44.96       39.98      6.71 o
   2  12   5        0.09        2.32      4.27 o
   3  12   5        4.27       13.32      7.31 o
  -9   0   6       18.02       10.64      5.95 o
  -8   0   6       94.55      108.38      8.98 o
  -7   0   6      139.37      127.50      6.83 o
  -6   0   6      205.56      218.66      5.20 o
  -5   0   6      259.54      237.40      6.74 o
  -4   0   6       99.31       68.03      3.27 o
  -3   0   6    12737.24    12815.09    170.06 o
  -2   0   6     5317.61     5147.30     69.32 o
   0   0   6    58684.33    55798.15    868.43 o
   1   0   6     1319.54     1235.05     18.03 o
   2   0   6      139.67       97.67      3.56 o
   3   0   6        5.27        0.72      1.31 o
   4   0   6      433.10      390.03      8.80 o
   5   0   6        1.56        5.86      2.07 o
   6   0   6       11.41        9.02      2.76 o
   7   0   6        4.56        8.90      3.63 o
   8   0   6        7.66        5.03      4.63 o
   9   0   6        8.82        9.41      4.81 o
  -9   1   6        9.34        9.27      6.86 o
  -8   1   6       34.71       25.75      6.08 o
  -7   1   6       82.15       77.86      4.53 o
  -6   1   6      174.25      186.51      4.06 o
  -5   1   6      155.59      155.09      2.80 o
  -4   1   6       35.31       94.21      5.55 o
  -3   1   6      882.04      995.13     11.81 o
  -2   1   6     1532.47     1422.21     11.89 o
  -1   1   6      346.53      389.72      5.05 o
   0   1   6    15763.04    15636.95    158.62 o
   1   1   6     1539.94     1333.24     15.80 o
   2   1   6     1097.23     1094.90     13.39 o
   3   1   6        1.69       11.66      1.50 o
   4   1   6       46.32       93.15      3.07 o
   5   1   6      242.49      271.37      5.10 o
   6   1   6      106.85      108.52      4.85 o
   7   1   6       20.18       17.49      2.83 o
   8   1   6       51.43       54.86      4.40 o
   9   1   6       63.92       61.84      5.44 o
  -9   2   6        5.77        4.90      3.17 o
  -8   2   6        3.06       -0.28      2.76 o
  -7   2   6      236.74      210.97      6.69 o
  -6   2   6        4.96        5.44      1.62 o
  -5   2   6      202.59      193.91      3.32 o
  -4   2   6      269.06      291.47      4.12 o
  -3   2   6       40.19       35.60      1.63 o
  -2   2   6      430.06      487.68      5.58 o
  -1   2   6     3337.36     3404.92     33.12 o
   0   2   6     4011.18     3825.49     47.10 o
   1   2   6        0.19        0.67      1.41 o
   2   2   6      205.35      169.75      4.36 o
   3   2   6     1614.89     1667.15     20.01 o
   4   2   6      489.14      498.27      8.28 o
   5   2   6      345.69      334.39      6.33 o
   6   2   6      245.44      235.46      5.46 o
   7   2   6       71.02       76.44      4.28 o
   8   2   6       68.58       78.12      4.85 o
   9   2   6        0.07        1.45      3.06 o
  -9   3   6       16.14       14.26      5.56 o
  -8   3   6        4.44        3.81      2.63 o
  -7   3   6        0.44       -2.57      2.57 o
  -6   3   6      457.86      457.98      7.61 o
  -5   3   6      206.27      179.49      3.92 o
  -4   3   6       63.95       87.78      2.64 o
  -3   3   6     1110.31      990.58     13.33 o
  -2   3   6       83.67       66.67      2.68 o
  -1   3   6      122.51      101.36      4.48 o
   0   3   6     1548.12     1412.24     17.35 o
   1   3   6       35.36       30.88      1.57 o
   2   3   6       28.30       32.01      1.39 o
   3   3   6      835.86      914.52     10.35 o
   4   3   6       22.41       26.44      1.64 o
   5   3   6       11.38        6.37      1.56 o
   6   3   6       97.61       95.14      3.73 o
   7   3   6       43.82       52.85      9.96 o
   8   3   6       37.97       34.34      3.68 o
   9   3   6        5.98        7.41      4.86 o
  -9   4   6        1.84        5.73      5.30 o
  -8   4   6        3.84        3.85      2.77 o
  -7   4   6        6.11        7.22      2.39 o
  -6   4   6       40.62       42.81      2.64 o
  -5   4   6       11.98       10.37      2.35 o
  -4   4   6      342.19      372.32      6.62 o
  -3   4   6      128.04      111.58      3.70 o
  -2   4   6     1308.82     1275.06     17.80 o
  -1   4   6     2492.92     2433.45     28.78 o
   0   4   6        4.80       12.07      3.17 o
   1   4   6      112.93      120.04      6.35 o
   2   4   6      345.91      449.61      6.61 o
   3   4   6       72.09       88.51      4.48 o
   4   4   6      230.79      225.14      4.51 o
   5   4   6       78.43       78.63      2.67 o
   6   4   6      424.45      427.36      9.08 o
   7   4   6        0.26        1.47      2.90 o
   8   4   6       12.89       12.07      3.10 o
   9   4   6        0.02        3.22      3.21 o
  -9   5   6       61.38       82.89     10.71 o
  -8   5   6        7.90        8.14      3.24 o
  -7   5   6        8.08       13.04      2.93 o
  -6   5   6      260.74      259.81      7.72 o
  -5   5   6      920.08      926.40     13.46 o
  -4   5   6     1067.84     1134.09     15.54 o
  -3   5   6       28.01       33.44      2.64 o
  -2   5   6     1234.82     1304.51     21.08 o
  -1   5   6      174.91      129.27      4.33 o
   0   5   6      212.78      227.21      5.57 o
   1   5   6       52.61       59.51      2.80 o
   2   5   6        8.12       11.60      2.58 o
   3   5   6      142.91      174.59      4.15 o
   4   5   6      118.39      129.94      3.75 o
   5   5   6      171.60      168.07      5.51 o
   6   5   6        8.52       12.37      2.64 o
   7   5   6        1.10        0.10      4.00 o
   8   5   6        5.83        3.59      6.88 o
   9   5   6       24.62       30.35      6.78 o
  -8   6   6        1.88        2.05      3.37 o
  -7   6   6       16.52       14.18      3.50 o
  -6   6   6      277.64      252.61      8.29 o
  -5   6   6        3.37       -0.58      2.62 o
  -4   6   6       62.64       74.97      4.19 o
  -3   6   6       20.05       32.10      3.08 o
  -2   6   6        3.94        0.76      2.62 o
  -1   6   6       38.08       26.12      3.03 o
   0   6   6       58.09       44.81      3.23 o
   1   6   6       32.84       41.16      3.09 o
   2   6   6      107.59      121.98      5.30 o
   3   6   6      253.66      286.86      6.25 o
   4   6   6       16.53       14.47      2.43 o
   5   6   6       90.33       89.76      4.23 o
   6   6   6      685.00      615.87     12.28 o
   7   6   6       31.96       31.22      3.88 o
   8   6   6        5.44        5.14      3.88 o
  -8   7   6        5.55        8.96      3.91 o
  -7   7   6       12.10       14.56      4.06 o
  -6   7   6       13.29       23.34      4.27 o
  -5   7   6       51.82       54.65      4.29 o
  -4   7   6       67.37       78.09      4.94 o
  -3   7   6       51.67       58.20      3.99 o
  -2   7   6      116.19      109.01      4.54 o
  -1   7   6       35.75       39.87      3.69 o
   0   7   6       71.55       71.11      4.00 o
   1   7   6      122.12      143.67      5.26 o
   2   7   6       16.65       15.50      3.10 o
   3   7   6      280.63      276.77      6.51 o
   4   7   6      191.98      177.58      5.52 o
   5   7   6      115.12      125.24      6.91 o
   6   7   6        0.97        6.26      5.07 o
   7   7   6       75.99       69.67      4.94 o
   8   7   6        0.19        1.52      4.25 o
  -7   8   6        4.05        6.23      4.71 o
  -6   8   6        3.06        4.17      3.90 o
  -5   8   6       76.58       82.17      8.08 o
  -4   8   6       33.69       42.19      4.87 o
  -3   8   6       78.66       73.32      4.70 o
  -2   8   6       32.97       26.06      6.74 o
  -1   8   6       17.10        6.87      3.21 o
   0   8   6      153.66      150.92      6.30 o
   1   8   6        0.26       -2.56      2.56 o
   2   8   6       22.96       21.15      3.34 o
   3   8   6       28.08       30.55      3.72 o
   4   8   6       19.64       24.42      3.19 o
   5   8   6       76.78       85.49      6.10 o
   6   8   6        6.87       13.74      4.39 o
   7   8   6        1.52       -3.45      3.45 o
  -7   9   6       22.77       26.21      5.34 o
  -6   9   6       18.32       15.65      4.64 o
  -5   9   6       51.05       44.32      5.27 o
  -4   9   6      195.04      206.90      7.65 o
  -3   9   6       37.27       52.83      4.73 o
  -2   9   6       84.79       89.42      6.73 o
  -1   9   6        0.29       -2.61      3.43 o
   0   9   6      289.86      310.88      9.74 o
   1   9   6       79.57       91.72      5.38 o
   2   9   6      134.63      122.34      5.90 o
   3   9   6      247.44      240.77      7.91 o
   4   9   6       23.15       26.38      4.09 o
   5   9   6        9.87       13.27      4.41 o
   6   9   6       42.99       43.85      5.81 o
   7   9   6        0.18       -3.74      4.58 o
  -6  10   6        0.45        2.35      4.51 o
  -5  10   6        2.32       -0.19      5.11 o
  -4  10   6        9.90        8.43      4.08 o
  -3  10   6      208.32      197.44      7.89 o
  -2  10   6        8.89        9.75      4.95 o
  -1  10   6        0.65        3.03      4.52 o
   0  10   6        0.68        1.67      3.98 o
   1  10   6       87.34       75.88      5.91 o
   2  10   6        0.78        0.97      3.39 o
   3  10   6        8.20        9.50      3.79 o
   4  10   6        1.60        1.59      3.45 o
   5  10   6        0.25       -4.30      4.30 o
   6  10   6        9.19        6.58      7.18 o
  -5  11   6        7.28        6.33      4.83 o
  -4  11   6       17.30       27.65      4.77 o
  -3  11   6        4.81        2.63      5.08 o
  -2  11   6        0.13        1.86      4.06 o
  -1  11   6        2.38       -0.14      4.57 o
   0  11   6        7.96        5.44      6.66 o
   1  11   6       13.42        9.91      4.31 o
   2  11   6       28.16       27.92      4.96 o
   3  11   6        0.00       -2.19      4.00 o
   4  11   6        0.00       -1.59      3.90 o
   5  11   6       27.09       36.64      9.12 o
  -3  12   6        0.54       -2.90      4.18 o
  -2  12   6        5.88        5.56      4.16 o
  -1  12   6        1.29       -2.01      6.38 o
   0  12   6        0.86       -4.27      6.12 o
   1  12   6       17.53       13.12      7.48 o
   2  12   6        2.74        3.02      5.55 o
   3  12   6        1.37        5.66      5.94 o
  -9   1   7        7.79        3.45      3.84 o
  -8   1   7       10.77       12.75      3.19 o
  -7   1   7       12.28        8.44      2.91 o
  -6   1   7       20.67       26.38      1.81 o
  -5   1   7       20.27       18.99      1.53 o
  -4   1   7     1524.50     1672.49     15.70 o
  -3   1   7      241.07      211.25      3.34 o
  -2   1   7       29.19       36.77      1.43 o
  -1   1   7      678.61      525.68      5.75 o
   0   1   7    20899.09    20603.12    209.11 o
   1   1   7        6.13        9.67      2.05 o
   2   1   7     1898.61     1946.98     22.78 o
   3   1   7       77.09      104.80      3.21 o
   4   1   7       16.61       20.91      1.51 o
   5   1   7      116.22      116.70      3.46 o
   6   1   7       90.55       97.79      3.79 o
   7   1   7       86.04       79.27      4.43 o
   8   1   7      120.14      105.53      5.57 o
   9   1   7       10.89        6.45      3.62 o
  -9   2   7        4.19       -0.90      3.01 o
  -8   2   7        0.68       -2.69      2.69 o
  -7   2   7       10.89        8.41      4.76 o
  -6   2   7       75.62       77.93      2.66 o
  -5   2   7        6.71        8.01      1.23 o
  -4   2   7       31.83       30.91      1.71 o
  -3   2   7       76.31      146.34      4.82 o
  -2   2   7     1762.25     1701.70     16.51 o
  -1   2   7      746.15      679.90      7.30 o
   0   2   7     6766.81     6463.09     78.42 o
   1   2   7      410.08      456.97      9.02 o
   2   2   7       16.59       27.46      2.09 o
   3   2   7       82.14      118.96      3.43 o
   4   2   7       67.73       84.49      3.40 o
   5   2   7       85.26       82.57      3.49 o
   6   2   7      147.98      147.73      6.17 o
   7   2   7       55.34       61.28      4.12 o
   8   2   7      134.48      121.67      6.55 o
   9   2   7        3.59       -0.89      3.21 o
  -9   3   7        0.86       -1.03      5.04 o
  -8   3   7      115.65       97.46      4.98 o
  -7   3   7        1.67       -0.04      2.20 o
  -6   3   7       58.90       62.79      2.96 o
  -5   3   7      218.38      204.49      5.96 o
  -4   3   7        5.87       10.21      2.36 o
  -3   3   7      144.14      143.23      6.96 o
  -2   3   7      936.21      933.79     12.24 o
  -1   3   7     1728.65     1665.03     22.00 o
   0   3   7     1402.71     1362.92     18.56 o
   1   3   7     1504.18     1531.68     18.51 o
   2   3   7      297.94      218.60      4.59 o
   3   3   7        7.15       85.07      9.01 o
   4   3   7       14.86       26.38      2.03 o
   5   3   7       17.43        9.17      1.58 o
   6   3   7        7.18       10.28      3.05 o
   7   3   7      425.62      423.16     10.27 o
   8   3   7       59.27       55.43      5.63 o
   9   3   7        0.14       -3.95      3.95 o
  -9   4   7       15.30        6.90      3.26 o
  -8   4   7       48.87       58.23      8.76 o
  -7   4   7       81.35       71.20      4.40 o
  -6   4   7      299.72      296.30      7.98 o
  -5   4   7       32.27       31.74      2.32 o
  -4   4   7        0.37        5.65      1.75 o
  -3   4   7       51.42       61.10      3.13 o
  -2   4   7     1104.24     1133.05     17.04 o
  -1   4   7     6159.76     6173.73     75.76 o
   0   4   7      654.22      661.22      9.71 o
   1   4   7     2941.29     2952.55     31.69 o
   2   4   7       35.85       39.85      2.39 o
   3   4   7      538.72      542.37      7.18 o
   4   4   7       84.32      101.28      2.88 o
   5   4   7       89.34       74.18      3.53 o
   6   4   7      106.44      112.91      5.61 o
   7   4   7       13.21       24.37      3.93 o
   8   4   7        8.14        9.73      3.19 o
   9   4   7        1.86        0.14      3.26 o
  -9   5   7       22.70       18.87      6.07 o
  -8   5   7       25.70       25.36      3.79 o
  -7   5   7       67.73       75.07      4.84 o
  -6   5   7       51.62       46.83      4.16 o
  -5   5   7       60.27       55.82      3.72 o
  -4   5   7        7.55        8.82      2.13 o
  -3   5   7       12.97       14.80      2.24 o
  -2   5   7       46.56       50.93      3.52 o
  -1   5   7        4.71        2.96      1.76 o
   0   5   7      181.19      193.06      4.73 o
   1   5   7     1141.09     1190.85     15.67 o
   2   5   7     1003.51      974.02     20.17 o
   3   5   7      277.32      311.93      5.81 o
   4   5   7       81.36       84.40      3.18 o
   5   5   7        0.29       -1.44      1.92 o
   6   5   7       38.62       38.65      3.79 o
   7   5   7        0.74       -0.63      3.15 o
   8   5   7       17.00       16.91      6.72 o
   9   5   7        4.67        5.50      6.54 o
  -8   6   7        2.50        5.55      3.69 o
  -7   6   7        0.40        0.59      3.09 o
  -6   6   7      161.95      200.25      7.55 o
  -5   6   7       44.30       62.04      6.28 o
  -4   6   7       53.82       57.37      3.87 o
  -3   6   7       31.06       30.63      3.82 o
  -2   6   7       20.70        7.05      2.20 o
  -1   6   7        0.12        1.18      1.91 o
   0   6   7      767.03      789.78     13.18 o
   1   6   7      197.72      195.80      5.01 o
   2   6   7      123.25      130.00      4.25 o
   3   6   7      319.51      298.29      6.35 o
   4   6   7       10.82        7.69      2.22 o
   5   6   7      147.10      150.95      5.15 o
   6   6   7      394.12      440.00      8.98 o
   7   6   7        1.97       -1.71      3.73 o
   8   6   7        2.67       15.44      7.64 o
  -8   7   7        0.86       -3.63      3.63 o
  -7   7   7        8.71       11.28      4.07 o
  -6   7   7       42.85       46.60      6.29 o
  -5   7   7      194.66      202.68      6.94 o
  -4   7   7        3.05       10.63      3.33 o
  -3   7   7       50.57       51.62      3.83 o
  -2   7   7       51.71       55.31      3.64 o
  -1   7   7      213.11      195.64      6.58 o
   0   7   7      196.83      207.64      6.26 o
   1   7   7       48.07       44.37      3.05 o
   2   7   7      307.64      303.59      6.68 o
   3   7   7       26.83       21.40      3.01 o
   4   7   7      128.15      125.55      4.75 o
   5   7   7       26.44       35.25      3.45 o
   6   7   7      263.83      225.25     12.56 o
   7   7   7        3.51       12.12      4.36 o
   8   7   7        0.71       -1.16      4.41 o
  -7   8   7       16.98       14.72      4.56 o
  -6   8   7        0.00       -2.22      3.58 o
  -5   8   7       27.04       23.52      4.48 o
  -4   8   7        1.61        3.69      3.46 o
  -3   8   7      100.75      105.74      6.38 o
  -2   8   7       53.91       40.30      4.24 o
  -1   8   7      203.59      189.25      7.07 o
   0   8   7       18.90       19.17      3.19 o
   1   8   7      108.41      111.82      4.61 o
   2   8   7        3.07        0.83      3.39 o
   3   8   7       51.26       54.88      4.34 o
   4   8   7        7.36        7.14      2.77 o
   5   8   7        2.68        5.76      5.07 o
   6   8   7        9.32        1.37      4.12 o
   7   8   7        0.09       -0.53      3.70 o
  -7   9   7        8.56        1.85      4.34 o
  -6   9   7        4.98        5.37      4.42 o
  -5   9   7        3.44       -2.73      3.82 o
  -4   9   7        5.01       15.75      4.31 o
  -3   9   7       14.62       16.43      3.81 o
  -2   9   7        0.25       -0.21      3.30 o
  -1   9   7      110.47      105.43      6.20 o
   0   9   7       93.39       86.07      5.84 o
   1   9   7      367.87      367.37     10.62 o
   2   9   7       50.64       62.97      5.03 o
   3   9   7       33.42       34.04      4.40 o
   4   9   7        0.17       -1.73      3.11 o
   5   9   7        0.81        0.92      4.07 o
   6   9   7       17.09       17.96      4.95 o
  -6  10   7       25.00       24.86      5.20 o
  -5  10   7        0.55        4.67      4.51 o
  -4  10   7        0.01       -3.91      3.91 o
  -3  10   7       14.44       10.17      3.99 o
  -2  10   7        0.03        0.78      3.89 o
  -1  10   7       31.84       22.79      5.38 o
   0  10   7       38.31       35.77      5.14 o
   1  10   7       22.89       30.69      4.79 o
   2  10   7        1.75        0.98      4.55 o
   3  10   7        6.16        1.89      3.40 o
   4  10   7       18.94       19.08      4.29 o
   5  10   7        0.37       -2.40      4.22 o
   6  10   7        0.31       -0.70     10.57 o
  -5  11   7       27.97       28.70      5.65 o
  -4  11   7       28.32       17.68      5.24 o
  -3  11   7        9.54        9.07      4.23 o
  -2  11   7       12.17       15.31      4.67 o
  -1  11   7       11.29       19.39      5.37 o
   0  11   7       12.75       16.12      7.06 o
   1  11   7        3.80        2.68      4.15 o
   2  11   7        9.06       15.36      4.68 o
   3  11   7       42.35       49.30      6.29 o
   4  11   7        2.45        2.21      4.63 o
  -3  12   7       17.08       20.73      5.07 o
  -2  12   7        0.57       -2.55      4.53 o
  -1  12   7        2.66        2.48      5.17 o
   0  12   7        2.83       -4.42      5.98 o
   1  12   7        8.83       21.72      7.56 o
   2  12   7        3.92        3.04      6.51 o
   3  12   7       17.19       20.01      6.55 o
  -9   0   8       10.25        9.32      5.66 o
  -8   0   8        6.84        4.28      5.39 o
  -7   0   8      120.27      108.50      6.60 o
  -6   0   8       81.19       84.27      4.28 o
  -5   0   8       56.75       50.65      4.28 o
  -4   0   8     1865.89     1712.40     25.79 o
  -3   0   8     3476.37     3545.02     43.81 o
  -2   0   8     1017.76     1083.27     13.37 o
  -1   0   8        6.10        7.50      3.56 o
   0   0   8     1950.97     1883.20     31.30 o
   1   0   8       22.69       15.32      1.91 o
   2   0   8     2281.57     2248.91     36.83 o
   3   0   8        4.49        4.45      1.40 o
   4   0   8      624.30      574.35     23.67 o
   5   0   8       44.36       47.52      5.26 o
   6   0   8       41.52       48.78      4.99 o
   7   0   8      294.05      257.71     10.87 o
   8   0   8      233.19      219.32     10.93 o
   9   0   8       49.62       40.56      6.49 o
  -9   1   8        1.75       -1.39      3.17 o
  -8   1   8        1.78        0.62      2.91 o
  -7   1   8       34.40       43.06      5.42 o
  -6   1   8        7.76       12.84      2.03 o
  -5   1   8      505.66      588.60      8.08 o
  -4   1   8      120.24      126.39      2.54 o
  -3   1   8     1153.35     1138.63     15.05 o
  -2   1   8      132.59      119.78      2.77 o
  -1   1   8     1471.64     1433.46     14.73 o
   0   1   8     1357.26     1435.00     17.11 o
   1   1   8     1837.67     1793.95     23.24 o
   2   1   8       16.36        9.46      1.43 o
   3   1   8     1434.72     1528.70     17.01 o
   4   1   8      277.09      368.84      6.42 o
   5   1   8       60.53       69.26      2.85 o
   6   1   8       20.40       38.58      3.28 o
   7   1   8       37.63       38.39      3.73 o
   8   1   8      124.87      136.01      6.26 o
   9   1   8        1.56        0.23      3.43 o
  -9   2   8        0.22       -0.04      3.45 o
  -8   2   8        0.35        1.88      3.65 o
  -7   2   8        0.63        0.26      2.75 o
  -6   2   8        9.83       12.13      2.85 o
  -5   2   8      115.71      134.35      4.02 o
  -4   2   8      103.44       94.65      2.52 o
  -3   2   8      661.28      703.66      7.58 o
  -2   2   8      444.78      467.69      5.65 o
  -1   2   8      805.12      756.29      9.09 o
   0   2   8       31.31       20.26      1.50 o
   1   2   8       95.07      110.26      3.06 o
   2   2   8      101.00      103.53      6.02 o
   3   2   8      251.66      411.58      7.30 o
   4   2   8       15.32       30.50      4.74 o
   5   2   8        1.80        5.36      1.52 o
   6   2   8        0.16        0.30      3.12 o
   7   2   8       91.12       84.92      6.29 o
   8   2   8        0.02        1.42      3.07 o
   9   2   8       11.70        6.55      3.74 o
  -9   3   8       14.51       16.38      3.62 o
  -8   3   8       67.61       62.34      4.43 o
  -7   3   8       13.28       14.12      3.09 o
  -6   3   8       61.33       56.14      3.60 o
  -5   3   8       27.81       28.40      2.08 o
  -4   3   8      473.29      490.87      7.89 o
  -3   3   8     2202.49     2321.52     43.73 o
  -2   3   8      587.49      610.53      8.86 o
  -1   3   8       16.92        4.38      1.87 o
   0   3   8     1925.57     1939.38     26.09 o
   1   3   8      936.11      921.95     11.99 o
   2   3   8       60.19       66.21      4.37 o
   3   3   8      304.76      325.77      6.52 o
   4   3   8        2.92       24.77      2.98 o
   5   3   8      211.64      220.60      6.00 o
   6   3   8      126.45      122.00      6.02 o
   7   3   8       16.26       15.85      6.80 o
   8   3   8        2.70        7.20      3.16 o
   9   3   8        0.07        2.06      3.41 o
  -9   4   8        1.07       -3.08      3.15 o
  -8   4   8        0.72        6.01      3.08 o
  -7   4   8        2.94        6.84      2.97 o
  -6   4   8      133.99      138.09      5.75 o
  -5   4   8       20.91       20.45      2.20 o
  -4   4   8       31.05       45.66      2.66 o
  -3   4   8      392.21      459.64      8.39 o
  -2   4   8      320.42      311.56      6.59 o
  -1   4   8       18.31       18.09      2.44 o
   0   4   8      279.99      284.72      6.11 o
   1   4   8      100.37      116.97      3.22 o
   2   4   8        1.45        1.50      1.53 o
   3   4   8        0.24        2.55      1.37 o
   4   4   8       13.19       18.98      2.12 o
   5   4   8       38.09       47.23      2.81 o
   6   4   8      324.04      319.38      9.03 o
   7   4   8       36.01       33.51      4.47 o
   8   4   8        1.93        0.88      3.17 o
   9   4   8        4.30        5.04      3.46 o
  -9   5   8       14.53       23.34      4.18 o
  -8   5   8        4.97        6.54      3.34 o
  -7   5   8       18.10       22.10      3.75 o
  -6   5   8        0.64       -1.05      3.61 o
  -5   5   8      105.89      101.80      5.12 o
  -4   5   8      374.37      392.34      7.48 o
  -3   5   8       12.59       29.77      2.64 o
  -2   5   8       42.25       52.98      5.00 o
  -1   5   8      307.91      291.95      7.38 o
   0   5   8      142.16      151.53      4.31 o
   1   5   8      100.79      114.19      3.49 o
   2   5   8        4.63        1.96      1.46 o
   3   5   8      237.93      219.80      5.03 o
   4   5   8       68.92       88.23      3.01 o
   5   5   8        1.75       -0.41      2.19 o
   6   5   8      177.62      200.14      7.58 o
   7   5   8       19.62       14.85      3.77 o
   8   5   8        0.44        4.49      3.92 o
  -8   6   8        0.03        8.48      3.64 o
  -7   6   8        0.21        3.47      3.49 o
  -6   6   8        2.41       13.90      3.63 o
  -5   6   8        1.23        4.46      2.78 o
  -4   6   8        3.27        0.07      2.70 o
  -3   6   8       11.17       18.92      3.15 o
  -2   6   8        5.66        1.46      2.29 o
  -1   6   8       93.75      102.16      4.00 o
   0   6   8      111.88      103.48      4.01 o
   1   6   8      503.86      507.19      8.61 o
   2   6   8       63.58       74.53      3.37 o
   3   6   8      576.72      580.16      9.57 o
   4   6   8      142.35      147.57      4.65 o
   5   6   8      289.07      288.31      6.29 o
   6   6   8       16.83       24.08      3.76 o
   7   6   8        9.39        2.17      4.63 o
   8   6   8        5.97        3.88      4.73 o
  -8   7   8       26.66       20.44      4.73 o
  -7   7   8       11.76       10.00      3.95 o
  -6   7   8        9.17        8.44      3.78 o
  -5   7   8       13.67       11.70      3.39 o
  -4   7   8        0.00        1.78      3.09 o
  -3   7   8        4.92        2.80      2.88 o
  -2   7   8      160.23      151.67      5.41 o
  -1   7   8        4.61        4.72      2.35 o
   0   7   8      107.24      111.56      4.83 o
   1   7   8       46.98       52.02      3.22 o
   2   7   8      381.10      385.32      7.69 o
   3   7   8       34.48       35.58      4.00 o
   4   7   8      281.72      311.95      7.36 o
   5   7   8       83.10       80.38      4.79 o
   6   7   8       35.12       50.09      4.53 o
   7   7   8       18.25       16.64      4.52 o
   8   7   8       16.04       19.29      5.39 o
  -7   8   8        1.46        2.16      4.02 o
  -6   8   8        0.83       -3.62      5.94 o
  -5   8   8       27.80       37.54      5.35 o
  -4   8   8       17.17        8.20      3.71 o
  -3   8   8       11.11       14.24      3.75 o
  -2   8   8       36.23       25.98      3.91 o
  -1   8   8       14.45       10.35      3.11 o
   0   8   8        2.90        4.48      2.75 o
   1   8   8       72.69       72.65      4.00 o
   2   8   8      109.61       97.30      4.97 o
   3   8   8      172.86      169.18      6.40 o
   4   8   8        1.20       -1.68      2.96 o
   5   8   8      152.92      167.45      7.81 o
   6   8   8       75.61       72.66      5.37 o
   7   8   8        3.74        0.46      4.52 o
  -7   9   8        0.27        6.87      5.78 o
  -6   9   8       22.76       26.87      5.18 o
  -5   9   8        6.61        7.95      4.06 o
  -4   9   8       51.20       40.92      5.13 o
  -3   9   8       25.16       26.42      4.25 o
  -2   9   8       16.05       18.59      6.77 o
  -1   9   8       64.29       51.57      4.50 o
   0   9   8      258.29      270.69      9.06 o
   1   9   8       21.72       15.59      3.23 o
   2   9   8        9.27       12.82      3.53 o
   3   9   8        0.02        5.01      3.37 o
   4   9   8       27.45       28.55      6.10 o
   5   9   8       42.54       47.20      5.59 o
   6   9   8        5.63        7.91      4.08 o
  -6  10   8       15.16       25.20      5.47 o
  -5  10   8        5.25        5.91      4.51 o
  -4  10   8        1.30        0.71      4.25 o
  -3  10   8        6.74        7.18      3.87 o
  -2  10   8       20.65       21.74      4.71 o
  -1  10   8       86.73       96.74      6.49 o
   0  10   8      116.71      122.85      6.98 o
   1  10   8       80.59       93.98      5.66 o
   2  10   8       19.34       19.11      4.10 o
   3  10   8        0.22        5.26      3.66 o
   4  10   8        4.08        4.82      3.88 o
   5  10   8        0.01       -2.80      5.01 o
  -5  11   8        2.54       -3.98      7.08 o
  -4  11   8        0.05        2.72      5.06 o
  -3  11   8        0.02       -2.07      3.71 o
  -2  11   8       43.58       30.84      5.29 o
  -1  11   8       12.29       10.37      4.43 o
   0  11   8      216.11      233.60     13.82 o
   1  11   8        5.04        3.53      7.71 o
   2  11   8        5.07        1.24      5.22 o
   3  11   8        0.01        1.71      4.65 o
   4  11   8        0.86        6.31      4.75 o
  -3  12   8        0.13        2.31      4.33 o
  -2  12   8        0.77       -0.61      5.23 o
  -1  12   8        4.63        4.92      5.49 o
   0  12   8        2.86        2.99      5.90 o
   1  12   8        3.88        1.27      6.68 o
   2  12   8        8.35        4.89      6.88 o
   3  12   8       22.43       25.49      7.42 o
  -9   1   9        0.04        1.93      3.32 o
  -8   1   9        5.30        7.05      3.21 o
  -7   1   9      124.33      123.97      5.38 o
  -6   1   9       10.02       16.23      2.18 o
  -5   1   9     1243.43     1222.60     15.76 o
  -4   1   9     1449.89     1446.40     14.85 o
  -3   1   9     1284.42     1267.96     12.19 o
  -2   1   9     1041.09      919.63      8.68 o
  -1   1   9      637.19      593.21      7.00 o
   0   1   9     3417.10     3496.35     39.51 o
   1   1   9      381.84      391.46      6.76 o
   2   1   9      963.76      995.81     12.79 o
   3   1   9      670.18      705.15      9.65 o
   4   1   9        1.50        5.30      1.45 o
   5   1   9        2.25        6.82      1.69 o
   6   1   9       39.95       40.57      4.03 o
   7   1   9       11.40       34.70      3.95 o
   8   1   9      205.95      219.85      7.80 o
   9   1   9        4.92       11.83      3.78 o
  -9   2   9        9.48       10.73      4.54 o
  -8   2   9        0.01        5.71      3.05 o
  -7   2   9        0.81        1.72      2.87 o
  -6   2   9      160.58      138.33      5.38 o
  -5   2   9       58.55       48.81      2.09 o
  -4   2   9      820.14      820.66     10.04 o
  -3   2   9     3477.38     3845.41     33.96 o
  -2   2   9     1444.84     1486.00     13.95 o
  -1   2   9     1714.02     1588.32     16.26 o
   0   2   9      125.38      118.24      2.91 o
   1   2   9      195.09      219.66      5.27 o
   2   2   9     1368.01     1362.26     16.95 o
   3   2   9     1383.84     1421.57     17.54 o
   4   2   9      805.22      837.99     12.72 o
   5   2   9       68.82       65.89      2.86 o
   6   2   9       23.54       23.84      4.09 o
   7   2   9       75.06       72.77      4.69 o
   8   2   9      153.23      155.32      7.23 o
   9   2   9        0.81       -0.16      3.93 o
  -9   3   9       22.87       23.01      4.02 o
  -8   3   9       11.83       12.22      3.27 o
  -7   3   9      137.09      155.91      6.26 o
  -6   3   9       19.01       22.59      3.19 o
  -5   3   9      138.50      148.44      4.61 o
  -4   3   9     1126.36     1161.38     14.12 o
  -3   3   9       48.16       75.27      3.03 o
  -2   3   9     1020.69     1089.51     16.80 o
  -1   3   9      233.50      313.03      6.19 o
   0   3   9       94.63      101.73      3.47 o
   1   3   9       14.53       24.56      3.67 o
   2   3   9       27.34       32.25      2.35 o
   3   3   9     1474.50     1645.87     22.57 o
   4   3   9      133.80      140.15      4.26 o
   5   3   9      378.21      401.47      8.91 o
   6   3   9       48.06       46.44      8.07 o
   7   3   9       35.18       40.28      4.10 o
   8   3   9        8.83        5.95      3.85 o
   9   3   9        0.12        1.89      6.10 o
  -9   4   9        0.04        1.13      3.45 o
  -8   4   9       40.70       50.94      4.39 o
  -7   4   9      217.58      198.56      9.11 o
  -6   4   9      551.53      529.60     11.76 o
  -5   4   9      162.68      164.88      4.65 o
  -4   4   9       94.00       91.78      3.55 o
  -3   4   9      118.96      122.14      4.16 o
  -2   4   9       34.43       38.84      2.45 o
  -1   4   9       66.67       77.12      3.80 o
   0   4   9      128.93      158.18      4.55 o
   1   4   9     3666.18     3683.19     42.25 o
   2   4   9     2202.13     2080.77     25.16 o
   3   4   9      600.57      640.21      9.92 o
   4   4   9       14.85       36.88      2.55 o
   5   4   9      154.05      137.82      5.05 o
   6   4   9      161.00      143.08      7.04 o
   7   4   9       94.63       99.02      8.27 o
   8   4   9       18.88       12.94      3.72 o
   9   4   9        0.41        2.83      3.68 o
  -9   5   9       33.58       37.80      4.84 o
  -8   5   9        8.09        7.15      3.61 o
  -7   5   9       13.50       10.15      3.49 o
  -6   5   9      126.82      106.95      5.58 o
  -5   5   9       24.92       35.98      3.71 o
  -4   5   9        6.25        4.38      2.64 o
  -3   5   9       79.02       80.13      3.76 o
  -2   5   9       36.78       37.30      2.84 o
  -1   5   9      812.31      873.45     13.84 o
   0   5   9        5.63        6.95      2.08 o
   1   5   9      208.86      165.57      5.02 o
   2   5   9      124.72      119.89      3.03 o
   3   5   9       24.39       35.77      1.93 o
   4   5   9       22.00       25.23      2.20 o
   5   5   9      289.27      305.51      7.83 o
   6   5   9      376.02      357.32     10.14 o
   7   5   9        0.66        0.14      3.75 o
   8   5   9        0.16        2.72      3.51 o
  -8   6   9       12.35        4.11      5.82 o
  -7   6   9       56.96       53.31      4.91 o
  -6   6   9       30.44       45.98      6.17 o
  -5   6   9       73.31       56.74      4.46 o
  -4   6   9       98.57      115.20      5.56 o
  -3   6   9      125.87      154.01      4.92 o
  -2   6   9      135.33      118.40      5.01 o
  -1   6   9        1.21        0.01      1.98 o
   0   6   9       10.18       16.47      2.40 o
   1   6   9      339.38      314.57      6.01 o
   2   6   9       75.66       84.07      3.29 o
   3   6   9        4.40       11.30      1.72 o
   4   6   9        3.20       -0.13      1.88 o
   5   6   9      140.20      158.91      5.25 o
   6   6   9       21.24       12.18      4.08 o
   7   6   9        0.68       -4.13      5.85 o
   8   6   9        7.15       16.96      4.79 o
  -8   7   9        4.07       -3.30      5.53 o
  -7   7   9        0.17        4.14      3.82 o
  -6   7   9        3.09        5.28      3.60 o
  -5   7   9      131.70      122.98      5.79 o
  -4   7   9       12.71       29.12      4.76 o
  -3   7   9      115.19      120.22      6.86 o
  -2   7   9       18.21       12.81      3.11 o
  -1   7   9      268.01      267.66      6.60 o
   0   7   9      168.55      140.48      4.94 o
   1   7   9      124.10      135.31      4.23 o
   2   7   9       47.70       45.39      2.97 o
   3   7   9        0.76        1.21      1.81 o
   4   7   9        8.26        6.67      3.58 o
   5   7   9       96.01      108.69      5.50 o
   6   7   9       24.48       37.12      5.12 o
   7   7   9        0.02       -0.42      5.10 o
   8   7   9       22.04       25.56     13.33 o
  -7   8   9        0.66       -0.07      4.01 o
  -6   8   9        3.96        3.25      3.92 o
  -5   8   9        3.51        4.11      3.90 o
  -4   8   9       16.76       23.28      4.14 o
  -3   8   9        0.09       -2.72      3.11 o
  -2   8   9        6.97        9.53      3.51 o
  -1   8   9        7.92        2.24      2.94 o
   0   8   9       62.09       61.08      3.94 o
   1   8   9      231.52      226.83      5.82 o
   2   8   9      146.62      152.11      5.89 o
   3   8   9        0.71       -0.74      2.79 o
   4   8   9       28.78       26.10      3.49 o
   5   8   9       14.32       17.06      4.02 o
   6   8   9        9.59       10.61      4.57 o
   7   8   9        0.15        0.13      4.54 o
  -6   9   9       27.67       21.18      5.07 o
  -5   9   9       37.51       36.09      5.15 o
  -4   9   9       11.29       11.17      4.29 o
  -3   9   9      144.63      111.63      6.64 o
  -2   9   9        4.44       -1.29      3.49 o
  -1   9   9      519.65      549.32     13.59 o
   0   9   9       10.26       12.08      3.38 o
   1   9   9      110.68      115.03      5.57 o
   2   9   9        0.46       -1.27      2.99 o
   3   9   9       38.98       43.00      4.41 o
   4   9   9        0.08        1.07      3.08 o
   5   9   9       36.79       54.69      5.15 o
   6   9   9       38.96       47.65      5.31 o
  -6  10   9        3.97       -1.54      4.50 o
  -5  10   9        4.14       -6.51      6.51 o
  -4  10   9        0.14       -3.74      3.74 o
  -3  10   9       28.96       30.58      6.05 o
  -2  10   9        0.00        3.49      3.98 o
  -1  10   9        4.81        4.42      4.19 o
   0  10   9      160.20      167.17      7.05 o
   1  10   9      101.46      105.68      5.72 o
   2  10   9        0.00       -3.20      3.26 o
   3  10   9       65.34       75.39      6.54 o
   4  10   9       27.30       22.58      4.60 o
   5  10   9        0.00       10.03     12.56 o
  -4  11   9        3.98       13.01      5.07 o
  -3  11   9        2.03       -0.78      4.29 o
  -2  11   9        7.66        9.13      4.54 o
  -1  11   9       19.68       18.38      4.91 o
   0  11   9       33.32       49.13      7.48 o
   1  11   9        5.32        5.59      4.44 o
   2  11   9        0.87        5.77      4.08 o
   3  11   9       11.19        1.53      4.64 o
   4  11   9        2.14        9.23      4.41 o
  -3  12   9        0.18       -1.96      4.75 o
  -2  12   9        3.19       -2.03      4.55 o
  -1  12   9        9.85        7.47      5.57 o
   0  12   9       16.55        5.38      5.68 o
   1  12   9        7.09        4.92      5.66 o
   2  12   9        0.00       -5.11      5.11 o
  -9   0  10       14.47       18.19      6.69 o
  -8   0  10       37.16       29.97      5.12 o
  -7   0  10      376.09      361.86     11.65 o
  -6   0  10      107.41      112.31      6.33 o
  -5   0  10       19.34       16.24      2.65 o
  -4   0  10     1189.76     1189.59     19.31 o
  -3   0  10     8033.99     8018.76    124.43 o
  -2   0  10     3196.24     3201.90     39.97 o
  -1   0  10     6405.87     6055.43     73.41 o
   0   0  10     1302.93     1097.80     19.74 o
   1   0  10     1925.52     1802.28     32.87 o
   2   0  10      227.74      231.21      6.52 o
   3   0  10     1719.81     1657.01     57.04 o
   4   0  10      492.47      457.21      8.80 o
   5   0  10        5.26        7.51      2.60 o
   6   0  10       33.08       25.09      4.50 o
   7   0  10      271.95      298.12     12.24 o
   8   0  10        0.01        0.69      5.78 o
   9   0  10        1.27        4.43     13.95 o
  -9   1  10        3.10       -3.06      3.51 o
  -8   1  10        4.64        8.48      3.39 o
  -7   1  10       18.94       17.10      3.28 o
  -6   1  10      303.76      269.27      6.55 o
  -5   1  10      123.53      125.04      3.58 o
  -4   1  10      100.35       96.82      2.98 o
  -3   1  10      675.14      786.95      8.31 o
  -2   1  10     1970.50     2052.05     19.74 o
  -1   1  10      804.87      831.12     10.00 o
   0   1  10      848.48      869.37     11.35 o
   1   1  10       53.26       80.78      3.03 o
   2   1  10       68.94       89.86      3.12 o
   3   1  10      425.26      442.50     10.09 o
   4   1  10      484.45      488.91     12.15 o
   5   1  10        1.56        2.70      1.91 o
   6   1  10       47.82       42.99      5.74 o
   7   1  10       11.77        7.01      3.17 o
   8   1  10       63.13       70.94      5.30 o
   9   1  10       17.63       18.89      4.08 o
  -9   2  10        8.05       16.74      3.88 o
  -8   2  10       23.17       24.16      3.86 o
  -7   2  10       94.42      104.53      5.49 o
  -6   2  10       81.11       70.42      4.31 o
  -5   2  10      105.67      104.31      3.72 o
  -4   2  10        5.96       31.84      2.03 o
  -3   2  10     1806.71     1874.40     17.48 o
  -2   2  10        7.38        8.52      1.27 o
  -1   2  10      129.01       88.17      3.12 o
   0   2  10      262.96      311.51      5.28 o
   1   2  10      260.71      293.54      4.99 o
   2   2  10        9.60       15.07      1.95 o
   3   2  10      481.10      552.33      8.26 o
   4   2  10      568.56      608.49     10.16 o
   5   2  10        8.90        8.50      3.17 o
   6   2  10      177.73      184.73      6.71 o
   7   2  10       14.71       11.18      3.24 o
   8   2  10        2.47        1.77      3.40 o
   9   2  10        1.27        0.11      5.79 o
  -9   3  10        0.58        2.58      5.12 o
  -8   3  10        7.91        8.77      3.40 o
  -7   3  10        1.24        3.80      2.99 o
  -6   3  10        6.41        5.72      2.81 o
  -5   3  10      260.88      262.53      5.34 o
  -4   3  10       75.03       80.63      2.88 o
  -3   3  10     1014.47     1062.08     12.99 o
  -2   3  10       30.48       34.43      2.16 o
  -1   3  10     1216.08     1240.64     15.59 o
   0   3  10     1347.37     1230.64     17.42 o
   1   3  10        4.50        2.15      2.44 o
   2   3  10        0.62        3.99      2.64 o
   3   3  10      639.22      646.06      9.51 o
   4   3  10       56.13       48.08      2.91 o
   5   3  10     1369.39     1342.76     22.01 o
   6   3  10      158.19      143.01      6.91 o
   7   3  10        0.01        1.42      3.12 o
   8   3  10        4.04        4.39      4.12 o
   9   3  10        1.09        4.08      4.07 o
  -9   4  10        4.77        4.83      3.55 o
  -8   4  10        8.12        4.03      3.29 o
  -7   4  10       28.71       26.41      3.81 o
  -6   4  10        3.28       10.21      3.10 o
  -5   4  10        3.07        2.57      2.28 o
  -4   4  10      891.21      920.15     13.30 o
  -3   4  10      245.66      233.89      4.92 o
  -2   4  10      122.69      131.75      6.44 o
  -1   4  10       11.77       16.68      2.88 o
   0   4  10       68.22       59.71      3.12 o
   1   4  10      604.11      710.49     10.20 o
   2   4  10     1073.26     1094.46     14.63 o
   3   4  10      505.47      461.04      7.10 o
   4   4  10      155.66      149.18      6.32 o
   5   4  10      230.66      227.33      7.13 o
   6   4  10       67.90       72.88      7.85 o
   7   4  10       66.82       70.88      5.18 o
   8   4  10       49.76       45.29      7.52 o
   9   4  10        5.40       -1.01      3.72 o
  -9   5  10       33.00       53.56     10.04 o
  -8   5  10        0.01        2.85      6.15 o
  -7   5  10        6.69        5.34      3.33 o
  -6   5  10       47.41       47.14      4.36 o
  -5   5  10      134.29      143.29      5.42 o
  -4   5  10       32.99       36.02      2.86 o
  -3   5  10       83.04       78.07      3.47 o
  -2   5  10        3.62        4.61      2.15 o
  -1   5  10      767.17      699.78     11.86 o
   0   5  10      804.73      774.32     12.83 o
   1   5  10      434.11      445.06      7.57 o
   2   5  10      215.65      214.85      5.31 o
   3   5  10      206.72      209.52      4.99 o
   4   5  10       18.91       21.54      2.87 o
   5   5  10     1320.16     1242.90     19.59 o
   6   5  10       61.13       57.35      5.70 o
   7   5  10       27.72       32.25      4.84 o
   8   5  10        0.62       -2.26      4.66 o
  -8   6  10       33.79       38.61      5.50 o
  -7   6  10        1.67        5.34      3.62 o
  -6   6  10       35.94       23.84      4.25 o
  -5   6  10        5.44        6.56      2.91 o
  -4   6  10       97.89       87.59      5.04 o
  -3   6  10      203.30      213.58      6.20 o
  -2   6  10       38.07       48.32      3.43 o
  -1   6  10      669.63      673.02     11.98 o
   0   6  10        0.68        0.24      2.06 o
   1   6  10      133.47      122.88      3.85 o
   2   6  10      132.80      141.16      3.50 o
   3   6  10       21.16       27.53      2.63 o
   4   6  10      104.84       91.04      3.78 o
   5   6  10        6.92        7.40      3.61 o
   6   6  10      114.59       91.28      7.69 o
   7   6  10       23.33       19.42      4.73 o
   8   6  10        3.31        4.21      4.60 o
  -8   7  10        1.88        3.22      4.11 o
  -7   7  10        0.70       -3.10      3.63 o
  -6   7  10        6.60        3.55      3.58 o
  -5   7  10       16.76       21.87      4.14 o
  -4   7  10        4.96        6.33      4.35 o
  -3   7  10        5.28        6.07      3.11 o
  -2   7  10      467.81      467.61     10.81 o
  -1   7  10      148.25      155.37      5.76 o
   0   7  10       32.81       22.61      2.87 o
   1   7  10        4.11        8.74      2.11 o
   2   7  10      123.95      118.20      4.71 o
   3   7  10        1.33        4.19      2.41 o
   4   7  10       86.21       98.42      4.68 o
   5   7  10       86.27       77.91      5.88 o
   6   7  10        7.14        8.85      6.28 o
   7   7  10       21.65       24.17      5.00 o
  -7   8  10        0.00        0.20      4.04 o
  -6   8  10       13.46        9.69      4.14 o
  -5   8  10        7.81       15.27      4.35 o
  -4   8  10       45.57       49.93      5.06 o
  -3   8  10        0.10        1.15      3.35 o
  -2   8  10      140.95      125.49      7.26 o
  -1   8  10      532.91      536.66     10.46 o
   0   8  10       24.74       29.07      3.27 o
   1   8  10       77.79       83.24      3.91 o
   2   8  10       56.86       59.58      4.84 o
   3   8  10       16.95       22.86      3.34 o
   4   8  10       11.08       14.47      3.39 o
   5   8  10       12.12       13.01      3.74 o
   6   8  10        4.19        9.15      4.53 o
   7   8  10        7.70        6.74      4.81 o
  -6   9  10        0.18       -1.87      4.12 o
  -5   9  10       27.97       21.03      4.94 o
  -4   9  10        3.13        4.27      4.34 o
  -3   9  10       37.14       21.40      4.60 o
  -2   9  10        1.85       -1.87      3.89 o
  -1   9  10      303.39      263.56      9.51 o
   0   9  10      168.42      159.97      6.20 o
   1   9  10      265.81      271.16      7.42 o
   2   9  10        0.45       -1.43      2.66 o
   3   9  10       39.82       37.39      4.04 o
   4   9  10       22.86       28.43      4.81 o
   5   9  10        8.07       14.47      4.05 o
   6   9  10        0.36        0.29      7.74 o
  -5  10  10        0.21       -4.22      4.22 o
  -4  10  10        6.71       -2.58      4.26 o
  -3  10  10        3.58        6.31      4.13 o
  -2  10  10        2.96       -1.58      4.20 o
  -1  10  10       74.43       78.04      6.26 o
   0  10  10      247.96      275.20     10.06 o
   1  10  10        9.56       13.00      4.02 o
   2  10  10       41.03       38.04      4.81 o
   3  10  10        3.30       -1.62      3.63 o
   4  10  10        0.87        4.64      3.94 o
   5  10  10        4.50        4.04      4.66 o
  -4  11  10       69.01       69.29      7.08 o
  -3  11  10       12.26       11.04      4.93 o
  -2  11  10        4.61        4.64      5.10 o
  -1  11  10        3.02        1.44      5.01 o
   0  11  10        0.86        6.96      5.09 o
   1  11  10        0.18        2.90      6.04 o
   2  11  10       15.84       21.66      7.25 o
   3  11  10       11.65       11.08      4.51 o
   4  11  10        4.51        7.82      5.27 o
  -2  12  10        6.43        2.92      5.72 o
  -1  12  10        2.13       -0.32      6.64 o
   0  12  10        3.90       -3.91      5.40 o
   1  12  10        0.97       -5.13      5.13 o
   2  12  10        2.20       -4.60      5.30 o
  -9   1  11       34.74       37.82      5.75 o
  -8   1  11       71.81       61.77      4.87 o
  -7   1  11      787.43      766.69     13.21 o
  -6   1  11      491.83      509.40      9.59 o
  -5   1  11      175.07      173.81      4.52 o
  -4   1  11      755.11      763.74     10.50 o
  -3   1  11     1307.42     1270.85     14.18 o
  -2   1  11       24.76       29.40      1.55 o
  -1   1  11       78.75       90.63      2.54 o
   0   1  11     1625.98     1440.38     19.58 o
   1   1  11      672.87      673.75     10.55 o
   2   1  11      760.91      732.34     11.30 o
   3   1  11      234.06      252.65      5.81 o
   4   1  11       20.61       33.23      2.68 o
   5   1  11       10.14       12.05      2.26 o
   6   1  11      143.64      128.58      5.68 o
   7   1  11      123.29      126.51      6.08 o
   8   1  11      131.52      128.15      6.59 o
   9   1  11        0.98       11.50      5.04 o
  -9   2  11        2.56       -1.05      3.33 o
  -8   2  11       12.85       19.04      3.71 o
  -7   2  11       87.38       76.98      4.94 o
  -6   2  11      171.04      162.59      5.63 o
  -5   2  11        3.09        5.90      1.41 o
  -4   2  11        4.99       22.64      2.09 o
  -3   2  11        2.07       15.66      1.48 o
  -2   2  11      294.49      292.70      4.58 o
  -1   2  11      918.70      878.64     10.69 o
   0   2  11      397.19      399.93      6.43 o
   1   2  11      292.18      292.09      4.47 o
   2   2  11     3362.67     3243.10     41.36 o
   3   2  11       29.10       30.91      2.08 o
   4   2  11        0.23        5.56      1.93 o
   5   2  11      164.82      150.54      4.37 o
   6   2  11       12.50       15.03      3.21 o
   7   2  11      228.45      204.18      7.50 o
   8   2  11       24.00       27.92      5.07 o
   9   2  11        0.45        2.47      3.88 o
  -9   3  11       20.65       14.02      6.35 o
  -8   3  11        0.29       -0.61      3.16 o
  -7   3  11       66.03       67.44      4.77 o
  -6   3  11       18.81       17.67      3.23 o
  -5   3  11        2.31        3.78      1.58 o
  -4   3  11      125.38      138.76      3.67 o
  -3   3  11      239.86      239.27      4.68 o
  -2   3  11      232.92      220.97      4.79 o
  -1   3  11      775.36      755.04     10.41 o
   0   3  11     1232.05     1235.84     17.68 o
   1   3  11     1182.85     1275.65     18.26 o
   2   3  11     1083.78     1107.04     16.30 o
   3   3  11      370.43      358.46      7.16 o
   4   3  11      269.28      236.23      5.91 o
   5   3  11      300.06      288.27      7.84 o
   6   3  11       70.63       71.64      5.49 o
   7   3  11        3.27        5.56      3.39 o
   8   3  11        0.01       -0.74      3.48 o
   9   3  11       41.15       48.90      5.15 o
  -9   4  11       15.50       21.45      5.08 o
  -8   4  11        2.71        2.38      3.39 o
  -7   4  11      104.32      105.59      5.84 o
  -6   4  11       20.26       29.93      3.81 o
  -5   4  11      136.30      137.55      5.16 o
  -4   4  11       48.18       56.79      3.76 o
  -3   4  11       11.72       20.40      2.25 o
  -2   4  11      437.91      461.36      8.51 o
  -1   4  11     4292.53     4303.75     54.30 o
   0   4  11      271.06      252.41      6.07 o
   1   4  11     2619.67     2777.71     36.49 o
   2   4  11      808.99      783.04     12.83 o
   3   4  11      761.55      754.18     12.32 o
   4   4  11      110.06      122.04      4.58 o
   5   4  11      433.66      361.84      9.32 o
   6   4  11      380.86      362.01     11.38 o
   7   4  11        0.21        0.60      3.39 o
   8   4  11        6.23        7.77      3.75 o
  -8   5  11       15.37       17.69      4.11 o
  -7   5  11        9.66        3.92      4.62 o
  -6   5  11       84.29       83.80      5.30 o
  -5   5  11        7.17       15.94      4.17 o
  -4   5  11      170.83      156.92      5.58 o
  -3   5  11        3.22        6.19      2.13 o
  -2   5  11      439.30      421.41      8.91 o
  -1   5  11      693.14      727.34     12.42 o
   0   5  11      230.54      228.96      4.90 o
   1   5  11      165.34      154.21      6.22 o
   2   5  11       52.37       49.33      2.82 o
   3   5  11      180.04      185.68      4.83 o
   4   5  11        3.62        1.79      2.59 o
   5   5  11       31.98       34.28      4.11 o
   6   5  11        4.85       -2.51      3.70 o
   7   5  11       15.36       18.80      4.72 o
   8   5  11       54.57       63.07      7.12 o
  -8   6  11        0.20        0.52      3.76 o
  -7   6  11       30.14       24.76      4.36 o
  -6   6  11       41.97       33.36      4.48 o
  -5   6  11       50.70       44.32      4.01 o
  -4   6  11        9.32        6.23      3.01 o
  -3   6  11        3.42        0.79      2.59 o
  -2   6  11        2.46        0.11      2.28 o
  -1   6  11       10.92        6.94      2.55 o
   0   6  11       10.61        7.72      2.46 o
   1   6  11      170.00      188.04      4.83 o
   2   6  11      369.78      403.45      7.62 o
   3   6  11      132.92      133.47      5.35 o
   4   6  11       83.70       96.44      4.85 o
   5   6  11        2.63        1.35      4.25 o
   6   6  11      145.12      147.50     10.02 o
   7   6  11        2.84       -0.57      4.10 o
   8   6  11       16.86       24.24      5.51 o
  -8   7  11        1.56       -1.31      3.97 o
  -7   7  11       24.12       26.15      4.58 o
  -6   7  11        1.15        0.71      3.84 o
  -5   7  11      150.26      144.20      7.14 o
  -4   7  11       91.05       82.83      5.40 o
  -3   7  11        1.63        2.97      3.03 o
  -2   7  11       87.82       88.72      5.13 o
  -1   7  11        5.73        8.44      2.89 o
   0   7  11        2.71        1.71      2.57 o
   1   7  11        2.51        1.60      1.94 o
   2   7  11       52.17       63.83      3.27 o
   3   7  11        3.17        1.57      3.39 o
   4   7  11       59.23       65.29      4.58 o
   5   7  11       26.57       43.89      8.01 o
   6   7  11        0.14       -1.94      4.50 o
   7   7  11        0.55       -7.41      7.41 o
  -7   8  11       10.27        6.93      4.29 o
  -6   8  11        7.42       14.49      4.50 o
  -5   8  11       57.51       48.45      5.40 o
  -4   8  11       63.78       57.37      5.39 o
  -3   8  11       12.00       14.00      3.77 o
  -2   8  11       16.50       14.66      4.42 o
  -1   8  11      291.32      303.03     10.12 o
   0   8  11       84.22       92.89      4.74 o
   1   8  11        5.84        9.64      2.51 o
   2   8  11        3.22        1.47      2.57 o
   3   8  11      125.90      129.27      5.34 o
   4   8  11       25.56       14.80      3.72 o
   5   8  11       71.61       70.20      6.00 o
   6   8  11        1.74       -1.22      4.42 o
   7   8  11        0.02        1.41      5.38 o
  -6   9  11        6.85        9.83      4.56 o
  -5   9  11       33.82       35.22      5.29 o
  -4   9  11      202.20      211.18     10.76 o
  -3   9  11        0.74       -3.18      3.76 o
  -2   9  11        2.42       -3.40      5.92 o
  -1   9  11        0.95        0.35      4.57 o
   0   9  11       13.89       14.55      3.59 o
   1   9  11       78.51       96.06      4.91 o
   2   9  11        7.11        4.48      3.34 o
   3   9  11        0.75        0.57      3.92 o
   4   9  11       35.84       45.39      4.97 o
   5   9  11        6.48        8.45      6.41 o
   6   9  11       21.64       24.44      6.57 o
  -5  10  11       11.02        8.68      4.92 o
  -4  10  11        0.49       -3.84      3.84 o
  -3  10  11       44.99       52.75      5.82 o
  -2  10  11        4.25       10.25      4.95 o
  -1  10  11      117.35      118.64      8.22 o
   0  10  11        0.05        5.89      4.44 o
   1  10  11       35.68       30.41      4.65 o
   2  10  11       12.00       15.05      4.15 o
   3  10  11        3.28        4.49      4.07 o
   4  10  11        0.74        7.31      4.19 o
   5  10  11        0.08       -5.25      5.25 o
  -4  11  11        1.21        1.76      4.56 o
  -3  11  11        3.55        9.14      4.80 o
  -2  11  11        2.89       -0.99      4.79 o
  -1  11  11        3.16        2.38      6.05 o
   0  11  11       12.07        8.91      5.37 o
   1  11  11        3.29        3.64      4.59 o
   2  11  11       14.29       15.82      4.76 o
   3  11  11        8.12       15.93      4.81 o
   4  11  11        6.85       12.46      7.36 o
  -2  12  11        0.19        0.93      6.54 o
  -1  12  11        8.87       17.16      7.47 o
   0  12  11        1.15        1.21      5.77 o
   1  12  11        0.63       -3.19      5.40 o
   2  12  11        4.20        7.43      5.97 o
  -9   0  12        0.24       -4.67      4.67 o
  -8   0  12       44.94       33.79      5.54 o
  -7   0  12      688.49      614.25     16.28 o
  -6   0  12       49.47       45.47      6.24 o
  -5   0  12      380.76      361.15     11.19 o
  -4   0  12       88.96       99.63      4.90 o
  -3   0  12       17.06       26.84      1.98 o
  -2   0  12     1053.18     1072.35     15.14 o
  -1   0  12     1242.88     1177.82     16.30 o
   0   0  12     8765.29     8955.92    140.63 o
   1   0  12      975.75     1084.46     20.30 o
   2   0  12       10.00        5.19      2.12 o
   3   0  12     1255.19     1200.85     22.42 o
   4   0  12     1865.50     1918.84     33.58 o
   5   0  12        1.69       10.12      3.68 o
   6   0  12      223.04      194.83      9.62 o
   7   0  12       12.14       14.39      7.06 o
   8   0  12       78.54       83.90      8.18 o
   9   0  12        0.02        6.27      5.56 o
  -9   1  12        4.47        3.92      3.72 o
  -8   1  12        5.53       10.02      3.34 o
  -7   1  12        0.00        4.23      3.90 o
  -6   1  12       50.04       51.14      3.59 o
  -5   1  12        0.07        0.84      1.81 o
  -4   1  12      181.57      187.40      5.22 o
  -3   1  12      196.67      197.68      3.83 o
  -2   1  12       34.02       36.09      1.89 o
  -1   1  12       42.49       62.70      4.11 o
   0   1  12      970.64     1051.26     15.19 o
   1   1  12      959.47      892.65     13.37 o
   2   1  12      813.45      800.10     12.37 o
   3   1  12       67.64      153.97      4.10 o
   4   1  12      211.40      224.15      9.31 o
   5   1  12        1.69        2.73      3.48 o
   6   1  12       38.30       34.74      3.81 o
   7   1  12       80.56       65.48      8.89 o
   8   1  12      119.21      137.99      6.81 o
   9   1  12        0.12       -2.09      4.54 o
  -9   2  12       12.30        4.00      3.78 o
  -8   2  12       15.91        8.04      3.57 o
  -7   2  12        4.02       -1.82      3.46 o
  -6   2  12       50.65       52.56      3.89 o
  -5   2  12       41.38       42.21      2.10 o
  -4   2  12       66.35       68.82      2.49 o
  -3   2  12      255.50      259.86      4.20 o
  -2   2  12      210.64      226.30      7.24 o
  -1   2  12      477.35      488.56      6.85 o
   0   2  12      177.42      183.65      4.11 o
   1   2  12       81.27       87.04      2.81 o
   2   2  12      465.07      479.22      8.66 o
   3   2  12       59.86       63.99      5.47 o
   4   2  12       79.46       75.36      3.52 o
   5   2  12       86.46       77.65      4.76 o
   6   2  12      266.31      233.49      7.68 o
   7   2  12        0.09        0.88      3.27 o
   8   2  12        0.58        7.60      3.67 o
   9   2  12       13.03        8.26      7.89 o
  -9   3  12        7.48        6.21      3.82 o
  -8   3  12        1.88        8.08      3.44 o
  -7   3  12       17.37       19.30      4.24 o
  -6   3  12        0.01        0.31      3.12 o
  -5   3  12      276.73      276.17      8.64 o
  -4   3  12      191.27      200.34      4.61 o
  -3   3  12      117.08      110.34      3.15 o
  -2   3  12       60.27       70.90      6.55 o
  -1   3  12       24.90       27.26      2.31 o
   0   3  12      109.11       89.54      3.67 o
   1   3  12      521.77      582.67     10.13 o
   2   3  12     2640.35     2629.04     34.63 o
   3   3  12      432.21      442.69      9.87 o
   4   3  12      133.63      163.66      5.11 o
   5   3  12       68.19       74.54      5.36 o
   6   3  12       92.50       80.66      5.25 o
   7   3  12      120.56      102.36      5.99 o
   8   3  12      197.40      187.90      7.91 o
   9   3  12       13.69       12.95      4.22 o
  -9   4  12        0.67       10.30      4.07 o
  -8   4  12       13.87        9.96      4.12 o
  -7   4  12       15.17       23.57      3.96 o
  -6   4  12       11.56       17.15      3.57 o
  -5   4  12       48.80       45.82      4.02 o
  -4   4  12        3.14        1.64      1.95 o
  -3   4  12      271.47      298.88      6.61 o
  -2   4  12      162.54      153.77      4.81 o
  -1   4  12      650.61      672.31      9.91 o
   0   4  12      808.95      815.02     13.19 o
   1   4  12      843.52      934.12     14.72 o
   2   4  12      649.41      656.75     11.37 o
   3   4  12       42.48       43.02      3.04 o
   4   4  12      127.94      128.61      5.52 o
   5   4  12       62.98       59.70      5.36 o
   6   4  12      114.10      118.14      7.07 o
   7   4  12        6.22        3.12      3.58 o
   8   4  12        4.03        4.60      3.82 o
  -8   5  12        2.41        2.66      3.70 o
  -7   5  12       45.34       52.89      5.77 o
  -6   5  12        4.19        1.10      3.35 o
  -5   5  12      253.39      273.17      7.49 o
  -4   5  12       58.90       51.58      3.78 o
  -3   5  12        3.17       12.49      2.41 o
  -2   5  12       94.78       88.42      3.95 o
  -1   5  12      850.85      807.81     13.45 o
   0   5  12       14.46       11.17      2.51 o
   1   5  12      218.66      241.34      6.47 o
   2   5  12      139.98      130.53      4.08 o
   3   5  12       37.57       35.98      2.68 o
   4   5  12        0.48       -1.97      2.58 o
   5   5  12        5.00       -0.14      3.67 o
   6   5  12       88.46       98.17      6.93 o
   7   5  12        5.53       14.52      7.56 o
   8   5  12        0.43        0.21      3.82 o
  -8   6  12        0.06       -3.75      3.75 o
  -7   6  12        5.36        4.07      3.74 o
  -6   6  12        6.85       10.62      3.83 o
  -5   6  12       40.59       33.17      4.39 o
  -4   6  12       18.78       13.92      3.35 o
  -3   6  12        1.75        7.45      3.00 o
  -2   6  12      562.97      564.07     10.79 o
  -1   6  12      544.61      557.63     10.87 o
   0   6  12       39.67       37.00      2.52 o
   1   6  12      115.00      115.93      4.97 o
   2   6  12       24.77       21.64      2.50 o
   3   6  12       25.41       24.93      3.18 o
   4   6  12      103.18       92.36      6.42 o
   5   6  12        7.84        4.63      3.53 o
   6   6  12        1.35        7.44      4.54 o
   7   6  12        2.96        5.51      4.53 o
   8   6  12        0.95        4.79      7.30 o
  -7   7  12        2.67        6.25      4.07 o
  -6   7  12        6.39        1.53      5.23 o
  -5   7  12        1.67        3.85      3.58 o
  -4   7  12       15.93       12.59      3.65 o
  -3   7  12       65.09       82.15      7.64 o
  -2   7  12        8.07        5.81      2.85 o
  -1   7  12       69.67       82.09      4.66 o
   0   7  12       11.48       12.65      3.00 o
   1   7  12       47.55       45.42      2.98 o
   2   7  12      170.79      179.11      5.35 o
   3   7  12        4.63        8.68      4.11 o
   4   7  12        0.11        1.12      2.91 o
   5   7  12        0.46        1.02      3.60 o
   6   7  12        8.06        7.40      4.31 o
   7   7  12       17.66       13.00      5.32 o
  -7   8  12        1.89       -1.12      4.19 o
  -6   8  12       52.54       41.25      5.42 o
  -5   8  12       10.55        3.19      4.00 o
  -4   8  12        7.87        2.74      3.66 o
  -3   8  12       13.20       11.49      3.95 o
  -2   8  12       34.45       29.46      5.00 o
  -1   8  12       75.83       85.89      6.59 o
   0   8  12      228.72      203.04      7.13 o
   1   8  12        2.26        0.43      2.45 o
   2   8  12       94.89       88.90      5.05 o
   3   8  12      251.20      221.36      7.33 o
   4   8  12       31.38       37.70      4.34 o
   5   8  12       62.36       59.66      7.01 o
   6   8  12       41.39       44.29      6.95 o
   7   8  12        2.55       14.71      6.77 o
  -6   9  12        0.01       -5.69      5.69 o
  -5   9  12       12.82        8.77      4.43 o
  -4   9  12      136.11      160.40     12.57 o
  -3   9  12       36.61       29.24      4.82 o
  -2   9  12      112.77       99.36      7.35 o
  -1   9  12       45.47       44.19      5.27 o
   0   9  12      165.93      190.38      7.49 o
   1   9  12        0.32       -2.09      3.75 o
   2   9  12       17.27       12.72      4.43 o
   3   9  12       44.04       37.25      6.52 o
   4   9  12       41.05       36.84      5.47 o
   5   9  12       17.35       30.55      6.38 o
   6   9  12        0.99        7.39      5.71 o
  -5  10  12        1.30        1.16      4.62 o
  -4  10  12       38.70       52.21      8.71 o
  -3  10  12        0.06       -2.44      3.84 o
  -2  10  12        1.46       -2.06      5.54 o
  -1  10  12        3.81        7.21      4.69 o
   0  10  12        0.62       -0.04      4.98 o
   1  10  12        1.08        3.03      3.87 o
   2  10  12        3.03       -0.33      3.77 o
   3  10  12        3.44       -0.62      4.30 o
   4  10  12        9.71       11.75      5.99 o
   5  10  12       10.68       10.74      6.20 o
  -4  11  12        0.24       -5.20      5.20 o
  -3  11  12       14.74       29.31      5.71 o
  -2  11  12       27.36       25.23      6.01 o
  -1  11  12        2.09        2.68      6.03 o
   0  11  12        1.29       -1.92      5.98 o
   1  11  12        0.59       -2.09      4.10 o
   2  11  12       28.84       38.12      5.46 o
   3  11  12        1.12        1.95      4.86 o
   4  11  12        3.62        5.02      6.16 o
  -2  12  12        1.47       15.21     11.15 o
  -1  12  12        0.02        4.96      6.71 o
   0  12  12       32.86       31.33      8.30 o
   1  12  12       22.42       24.22     15.61 o
  -9   1  13        5.35        0.23      3.65 o
  -8   1  13       27.58       34.24      4.12 o
  -7   1  13       70.59       75.69      5.53 o
  -6   1  13      185.76      179.89      5.78 o
  -5   1  13       88.62       83.47      3.54 o
  -4   1  13       23.56       35.38      2.45 o
  -3   1  13     2972.45     2939.81     28.06 o
  -2   1  13      536.88      531.54      6.66 o
  -1   1  13      311.99      354.01      5.98 o
   0   1  13     3217.06     3254.56     41.49 o
   1   1  13      212.35      206.97      5.37 o
   2   1  13      224.72      259.76      6.19 o
   3   1  13      175.20      186.17      4.69 o
   4   1  13      111.25      113.56      3.66 o
   5   1  13      116.22      114.93      5.40 o
   6   1  13       12.21       16.10      4.34 o
   7   1  13        0.86        4.42      3.35 o
   8   1  13        0.38        7.11      3.76 o
   9   1  13        4.67       -0.67      3.82 o
  -9   2  13        3.97       11.13      3.95 o
  -8   2  13       44.72       50.13      5.55 o
  -7   2  13       44.59       37.44      4.28 o
  -6   2  13       79.21       69.40      4.29 o
  -5   2  13        1.75        0.84      1.49 o
  -4   2  13      458.20      435.44      6.28 o
  -3   2  13       14.92        9.35      1.42 o
  -2   2  13       35.07       33.63      1.96 o
  -1   2  13      138.62      190.59     32.66 o
   0   2  13       31.83       21.03      2.23 o
   1   2  13     4460.91     4485.83     51.07 o
   2   2  13      200.38      254.58      6.01 o
   3   2  13      178.30      162.08     10.11 o
   4   2  13      377.22      351.18      8.55 o
   5   2  13       49.69       61.11      6.85 o
   6   2  13       17.67       23.63      3.75 o
   7   2  13       10.72       15.33      3.73 o
   8   2  13        2.81        9.94      3.79 o
   9   2  13        5.74        5.55      4.24 o
  -9   3  13        0.17       -1.94      3.72 o
  -8   3  13        0.18       -2.08      3.40 o
  -7   3  13       26.45       28.54      5.24 o
  -6   3  13        1.87        4.19      2.96 o
  -5   3  13       32.05       30.91      3.13 o
  -4   3  13        0.13        4.62      1.63 o
  -3   3  13        1.50       15.87      2.02 o
  -2   3  13       31.92       38.22      2.90 o
  -1   3  13        7.35       10.15      2.09 o
   0   3  13      286.14      297.47      6.61 o
   1   3  13      524.62      509.74     10.52 o
   2   3  13       68.22       78.12      3.73 o
   3   3  13      106.03      108.70      5.00 o
   4   3  13      108.42      121.90      5.34 o
   5   3  13       36.93       37.15      4.54 o
   6   3  13        8.68        1.90      4.00 o
   7   3  13      163.35      140.45      6.94 o
   8   3  13        0.67        5.13      3.68 o
  -9   4  13       69.68       81.77     14.53 o
  -8   4  13        0.01        2.93      3.57 o
  -7   4  13        0.88       -0.37      3.21 o
  -6   4  13      172.94      154.64      6.70 o
  -5   4  13      381.35      370.62      8.57 o
  -4   4  13       44.59       46.83      3.55 o
  -3   4  13      464.94      478.46      9.20 o
  -2   4  13       29.99       31.13      2.73 o
  -1   4  13      514.78      502.83      8.06 o
   0   4  13       19.74       21.31      3.08 o
   1   4  13       26.24       28.63      2.83 o
   2   4  13        2.67        3.71      2.16 o
   3   4  13      291.13      314.96      8.57 o
   4   4  13       15.92       33.39      4.65 o
   5   4  13       43.35       36.64      4.68 o
   6   4  13       48.06       41.87      5.10 o
   7   4  13       46.33       45.57      9.32 o
   8   4  13       13.67       12.45      4.27 o
  -8   5  13        3.31        4.60      4.53 o
  -7   5  13       42.59       40.67      4.74 o
  -6   5  13        0.73        2.69      3.42 o
  -5   5  13        3.16        2.24      3.51 o
  -4   5  13       56.95       59.83      4.10 o
  -3   5  13       69.66       54.16      3.59 o
  -2   5  13      144.54      153.30      5.20 o
  -1   5  13      303.53      340.97      7.78 o
   0   5  13       18.49       22.63      2.75 o
   1   5  13      374.01      383.60      8.41 o
   2   5  13       72.18       82.53      6.18 o
   3   5  13       18.64       15.47      2.43 o
   4   5  13       20.52       18.75      3.43 o
   5   5  13        6.82        7.65      4.03 o
   6   5  13      133.06      133.70      7.96 o
   7   5  13       16.34       10.44      4.73 o
   8   5  13        0.03       -3.89      4.56 o
  -8   6  13        4.16        3.19      4.12 o
  -7   6  13       16.07       14.96      5.48 o
  -6   6  13       43.33       45.75      5.02 o
  -5   6  13        0.26        0.42      3.30 o
  -4   6  13        0.01        2.49      3.08 o
  -3   6  13       14.32       10.31      3.22 o
  -2   6  13      794.86      750.59     13.19 o
  -1   6  13      916.45      938.70     15.73 o
   0   6  13      210.33      230.03      6.68 o
   1   6  13      164.58      178.06      6.84 o
   2   6  13      135.90      132.81      4.34 o
   3   6  13       28.80       31.43      3.38 o
   4   6  13        0.04        1.34      3.17 o
   5   6  13       34.14       38.48      5.47 o
   6   6  13        4.63        1.90      4.89 o
   7   6  13        1.06       -0.41      4.47 o
   8   6  13        3.21       -6.81     10.01 o
  -7   7  13        9.11       10.69      4.40 o
  -6   7  13        9.05       11.65      4.23 o
  -5   7  13       37.17       31.18      4.74 o
  -4   7  13       11.47       10.02      5.12 o
  -3   7  13       98.27      103.11      5.90 o
  -2   7  13        6.34        8.21      2.91 o
  -1   7  13        9.76        5.48      3.14 o
   0   7  13        1.31        3.43      2.00 o
   1   7  13        0.12        0.28      1.96 o
   2   7  13       32.84       27.17      2.98 o
   3   7  13      363.04      350.64      8.72 o
   4   7  13       25.01       24.22      3.74 o
   5   7  13       24.90       22.33      4.48 o
   6   7  13       92.72      117.37     13.85 o
   7   7  13        0.52        7.76      9.20 o
  -7   8  13        9.92       10.91      4.84 o
  -6   8  13        0.76       -2.02      4.09 o
  -5   8  13       72.99       66.56      6.05 o
  -4   8  13       13.84       15.25      4.34 o
  -3   8  13       22.83       22.67      4.40 o
  -2   8  13       58.35       66.74      6.24 o
  -1   8  13      155.46      131.94      6.01 o
   0   8  13       65.58       64.16      4.76 o
   1   8  13       41.05       43.64      4.27 o
   2   8  13       69.61       64.89      5.58 o
   3   8  13        9.03        1.95      4.00 o
   4   8  13        3.39       -0.68      3.82 o
   5   8  13       20.61       33.39      6.20 o
   6   8  13        7.84       18.35      6.70 o
  -6   9  13        0.19       -2.02      4.31 o
  -5   9  13        4.96       -0.98      4.36 o
  -4   9  13       38.84       45.50      5.54 o
  -3   9  13       20.85       15.04      4.49 o
  -2   9  13       14.34       10.38      4.72 o
  -1   9  13        0.35        0.85      3.92 o
   0   9  13      175.37      191.78      7.60 o
   1   9  13       17.03       22.86      4.81 o
   2   9  13       31.96       29.64      5.05 o
   3   9  13        5.09        8.79      4.23 o
   4   9  13        5.97       13.53      4.87 o
   5   9  13        8.22       14.23      5.73 o
   6   9  13        2.45        8.95      5.79 o
  -5  10  13       21.12       13.46      5.09 o
  -4  10  13        1.20        2.42      4.51 o
  -3  10  13        8.40        1.18      4.09 o
  -2  10  13        7.03        3.14      4.76 o
  -1  10  13        0.71       -3.00      4.40 o
   0  10  13       83.91       93.29      8.20 o
   1  10  13        0.76        1.59      4.23 o
   2  10  13        8.00        7.53      4.58 o
   3  10  13       35.39       37.39      5.87 o
   4  10  13       17.94        9.85      7.05 o
   5  10  13        4.14        1.67      5.97 o
  -4  11  13       23.72       22.45      6.88 o
  -3  11  13        0.22        3.52      4.46 o
  -2  11  13        0.15        5.22      4.94 o
  -1  11  13        1.51        5.65      6.34 o
   0  11  13        0.44       -2.20      7.92 o
   1  11  13        3.96        1.73      5.39 o
   2  11  13        4.21        0.71      4.71 o
   3  11  13        0.86       -4.74      4.74 o
  -1  12  13        3.65        5.44      7.28 o
   0  12  13        8.20        4.09      6.99 o
   1  12  13        2.47       -0.38      6.97 o
  -9   0  14       10.34        4.38      5.14 o
  -8   0  14       52.21       59.46      7.10 o
  -7   0  14       30.75       25.75      8.60 o
  -6   0  14       73.45       72.21      5.76 o
  -5   0  14      342.11      350.19     10.62 o
  -4   0  14      219.77      226.91      9.02 o
  -3   0  14       47.89       40.46      3.95 o
  -2   0  14      182.86      190.09      4.71 o
  -1   0  14       18.51       33.28      2.72 o
   0   0  14     5943.73     5738.97     92.00 o
   1   0  14      110.59       68.40      4.15 o
   2   0  14      158.28      170.82      9.07 o
   3   0  14       34.80       40.68      3.70 o
   4   0  14       11.91        3.58      2.19 o
   5   0  14      111.85       96.42      7.28 o
   6   0  14        2.88        1.09      3.76 o
   7   0  14       60.75       67.82      7.48 o
   8   0  14        0.28       -5.38      5.38 o
   9   0  14        0.22       -5.24      5.24 o
  -9   1  14        0.07       -3.61      3.61 o
  -8   1  14        1.37        2.79      3.22 o
  -7   1  14       57.90       55.14      4.26 o
  -6   1  14        7.45       16.95      3.00 o
  -5   1  14      150.19      141.21      4.91 o
  -4   1  14      329.43      269.71      4.46 o
  -3   1  14       75.76      112.03      3.01 o
  -2   1  14      432.09      455.27      6.10 o
  -1   1  14        0.06        1.44      1.33 o
   0   1  14       35.11       43.32      3.53 o
   1   1  14       25.84       31.63      3.40 o
   2   1  14       53.15       42.95      2.60 o
   3   1  14       70.86       74.69      3.23 o
   4   1  14       44.39       46.53      3.11 o
   5   1  14        2.34        4.90      2.82 o
   6   1  14      106.42      102.51      5.60 o
   7   1  14        0.05        3.35      3.23 o
   8   1  14        2.16       -0.86      3.66 o
   9   1  14        1.19       -2.84      3.82 o
  -9   2  14        0.19       -3.50      5.31 o
  -8   2  14       17.22       13.58      3.97 o
  -7   2  14        3.93        6.44      3.17 o
  -6   2  14       21.66       25.35      3.21 o
  -5   2  14       13.46        9.16      2.83 o
  -4   2  14       34.48       43.38      2.78 o
  -3   2  14       64.07       87.01      2.72 o
  -2   2  14      129.84      125.66      3.09 o
  -1   2  14      486.63      529.68      8.65 o
   0   2  14        0.04       -0.69      1.12 o
   1   2  14        1.28        8.49      1.83 o
   2   2  14        7.40        5.32      2.00 o
   3   2  14        2.88        8.37      2.09 o
   4   2  14      262.29      278.41      7.03 o
   5   2  14       44.92       50.48      4.30 o
   6   2  14        0.00       -2.79      2.87 o
   7   2  14       73.44       78.97      5.63 o
   8   2  14       17.83       27.31      4.59 o
  -9   3  14       20.81       25.76      4.67 o
  -8   3  14        4.05        3.39      3.67 o
  -7   3  14        1.79        2.37      3.38 o
  -6   3  14        3.77        7.41      3.21 o
  -5   3  14       59.25       55.47      4.34 o
  -4   3  14       41.06       37.80      2.48 o
  -3   3  14      676.17      618.91      9.23 o
  -2   3  14        2.98        3.49      1.73 o
  -1   3  14       68.98       70.21      3.01 o
   0   3  14      765.35      753.63     10.95 o
   1   3  14      237.73      223.09      5.83 o
   2   3  14       26.84       21.49      2.62 o
   3   3  14        0.51        3.14      1.97 o
   4   3  14        0.11        8.65      2.67 o
   5   3  14       21.07       22.83      4.63 o
   6   3  14       29.98       36.37      4.54 o
   7   3  14        0.65        7.07      3.80 o
   8   3  14       23.30       21.67      4.56 o
  -8   4  14       18.67       25.99      4.59 o
  -7   4  14       10.31        5.67      3.60 o
  -6   4  14       54.59       54.31      4.77 o
  -5   4  14       17.30       17.17      3.55 o
  -4   4  14      273.46      254.22      6.94 o
  -3   4  14       43.54       49.38      3.33 o
  -2   4  14      468.01      439.06      8.68 o
  -1   4  14        0.18        2.94      2.31 o
   0   4  14        0.15       -2.08      2.08 o
   1   4  14      173.63      153.59      5.28 o
   2   4  14      104.24      107.92      4.44 o
   3   4  14       26.68       26.28      3.49 o
   4   4  14       35.36       31.76      3.72 o
   5   4  14       12.72       11.20      3.95 o
   6   4  14       10.58        4.94      3.98 o
   7   4  14       35.58       34.34      5.20 o
   8   4  14        3.64        6.42      4.17 o
  -8   5  14        1.91       -3.61      3.61 o
  -7   5  14       11.17       18.51      4.19 o
  -6   5  14        9.51        8.61      3.69 o
  -5   5  14        0.73       -0.95      3.25 o
  -4   5  14       83.14       82.79      4.70 o
  -3   5  14        6.37        7.47      2.11 o
  -2   5  14        4.07        7.48      2.58 o
  -1   5  14      101.59      103.40      4.56 o
   0   5  14       84.68       91.94      4.59 o
   1   5  14      241.78      241.73      6.66 o
   2   5  14       91.72       99.58      5.09 o
   3   5  14       13.24       19.81      3.58 o
   4   5  14        4.74        7.05      3.14 o
   5   5  14       41.75       35.80      5.18 o
   6   5  14       41.80       38.74      6.20 o
   7   5  14       43.92       53.75      6.21 o
   8   5  14       10.94       15.88      6.01 o
  -8   6  14        0.72        2.26      5.21 o
  -7   6  14        1.31        3.56      3.76 o
  -6   6  14       31.40       29.48      5.63 o
  -5   6  14        7.22        5.52      3.55 o
  -4   6  14        0.86        4.14      3.22 o
  -3   6  14        1.74        6.71      3.15 o
  -2   6  14        0.09        1.14      2.55 o
  -1   6  14      449.57      409.25      9.23 o
   0   6  14        9.11        7.40      2.65 o
   1   6  14       22.66       27.47      3.29 o
   2   6  14        0.17        2.53      3.06 o
   3   6  14       32.20       40.20      4.68 o
   4   6  14       14.23        9.81      3.64 o
   5   6  14        2.03        5.11      4.20 o
   6   6  14       37.68       34.72      5.74 o
   7   6  14        1.95        6.44      4.81 o
  -7   7  14        8.30        9.30      4.66 o
  -6   7  14       20.98       15.78      4.41 o
  -5   7  14       38.47       42.02      5.19 o
  -4   7  14       36.64       35.13      4.49 o
  -3   7  14        0.09       11.64      3.51 o
  -2   7  14      100.39      105.49      6.27 o
  -1   7  14      916.56      918.46     16.14 o
   0   7  14       64.46       61.28      4.35 o
   1   7  14       86.01       95.86      6.11 o
   2   7  14       26.36       12.93      3.96 o
   3   7  14      138.45      131.06      7.01 o
   4   7  14        1.05        1.80      3.61 o
   5   7  14       62.38       48.65      6.40 o
   6   7  14        0.31        5.29      5.06 o
   7   7  14        0.93       -1.47      4.91 o
  -7   8  14        8.15       11.23      4.88 o
  -6   8  14        0.94       -1.06      4.53 o
  -5   8  14      133.85      142.87      7.95 o
  -4   8  14        2.89        2.50      4.21 o
  -3   8  14        2.21        3.04      3.62 o
  -2   8  14      103.01       74.43      6.54 o
  -1   8  14       10.96        7.72      3.50 o
   0   8  14        0.27        1.62      3.29 o
   1   8  14      133.95      110.73      5.75 o
   2   8  14        3.93       -1.83      3.64 o
   3   8  14      107.58      100.52      6.72 o
   4   8  14       48.69       43.65      5.40 o
   5   8  14        0.65       -4.27      5.87 o
   6   8  14       43.80       50.86      7.25 o
  -6   9  14        2.61        2.48      4.44 o
  -5   9  14       12.72        7.70      4.75 o
  -4   9  14       48.70       48.22      5.78 o
  -3   9  14       26.10       17.70      4.58 o
  -2   9  14       40.93       41.86      5.96 o
  -1   9  14      111.20       76.50      6.12 o
   0   9  14      254.81      239.20      8.36 o
   1   9  14       11.84       13.86      4.55 o
   2   9  14       11.73        8.71      4.25 o
   3   9  14       17.29       21.71      4.95 o
   4   9  14        0.85        3.09      4.22 o
   5   9  14        1.70       -0.15      5.18 o
  -5  10  14        2.02        1.53      4.73 o
  -4  10  14        4.20        7.59      4.78 o
  -3  10  14        0.02       -0.69      4.07 o
  -2  10  14        0.03       -4.24      4.24 o
  -1  10  14       11.14        4.41      4.84 o
   0  10  14       22.81       22.55      5.84 o
   1  10  14        9.64       10.65      4.80 o
   2  10  14       33.54       30.89      5.54 o
   3  10  14       45.29       62.07      6.72 o
   4  10  14        0.03        8.29      6.16 o
  -3  11  14        9.60        5.85      4.93 o
  -2  11  14        2.35       -3.57      4.92 o
  -1  11  14        0.08       -1.10      5.87 o
   0  11  14        0.14       -2.51      6.04 o
   1  11  14       15.35       10.68      5.67 o
   2  11  14        0.07        1.89      4.87 o
   3  11  14        0.72       -0.22      4.90 o
  -9   1  15        4.34        6.18      4.16 o
  -8   1  15       81.84       74.71      4.96 o
  -7   1  15       69.51       58.70      4.36 o
  -6   1  15        0.05       -2.72      3.34 o
  -5   1  15      205.64      196.22      5.73 o
  -4   1  15      228.94      224.23      4.14 o
  -3   1  15      207.53      219.26      4.10 o
  -2   1  15      180.39      182.43      3.63 o
  -1   1  15      262.62      317.39      5.47 o
   0   1  15     1224.68     1294.07     18.69 o
   1   1  15      117.02      123.04      4.31 o
   2   1  15      423.49      415.16      7.63 o
   3   1  15      316.18      336.36      6.76 o
   4   1  15      173.23      159.69      4.94 o
   5   1  15      182.56      182.73      6.92 o
   6   1  15        0.20        0.02      3.13 o
   7   1  15       46.76       49.93      4.91 o
   8   1  15       28.30       28.08      4.79 o
  -9   2  15        0.00       -3.92      3.92 o
  -8   2  15       12.64        7.10      3.81 o
  -7   2  15       73.69       78.01      5.04 o
  -6   2  15      109.16       91.20      4.73 o
  -5   2  15      112.83      108.75      4.58 o
  -4   2  15      504.22      498.65      7.48 o
  -3   2  15       43.28       41.39      2.11 o
  -2   2  15       33.74       33.66      2.07 o
  -1   2  15     1017.52     1041.02     12.85 o
   0   2  15      511.98      545.50      7.65 o
   1   2  15      939.74     1030.98     14.02 o
   2   2  15       26.34       34.36      2.89 o
   3   2  15        1.56        2.16      2.43 o
   4   2  15        0.21        5.27      2.19 o
   5   2  15       67.77       79.05      5.31 o
   6   2  15       10.22        8.43      3.55 o
   7   2  15        9.05       14.65      6.04 o
   8   2  15        0.29        2.07      4.94 o
  -9   3  15       27.04       27.12     11.81 o
  -8   3  15        0.20        7.30      3.82 o
  -7   3  15       11.35        8.76      3.79 o
  -6   3  15       72.97       57.95      4.78 o
  -5   3  15        0.78       -2.53      2.53 o
  -4   3  15      232.13      213.60      5.76 o
  -3   3  15        1.61       -0.61      1.56 o
  -2   3  15       76.56       67.30      2.95 o
  -1   3  15      618.82      615.68      9.72 o
   0   3  15      192.72      197.71      4.75 o
   1   3  15       77.01       94.25      6.70 o
   2   3  15       44.72       49.74      3.27 o
   3   3  15       87.56      101.44      4.28 o
   4   3  15        1.87        7.97      2.82 o
   5   3  15      246.36      217.51     19.33 o
   6   3  15      217.99      191.73      7.92 o
   7   3  15       13.53       20.40      4.55 o
   8   3  15       23.01       34.32      5.04 o
  -8   4  15        1.27        1.27      3.76 o
  -7   4  15       38.84       43.79      4.79 o
  -6   4  15       47.90       49.72      7.59 o
  -5   4  15        3.00       -2.34      2.99 o
  -4   4  15      116.30      118.40      5.14 o
  -3   4  15        1.01        2.41      1.89 o
  -2   4  15      144.82      141.02      6.03 o
  -1   4  15        0.29        2.38      2.20 o
   0   4  15       24.96       21.90      2.79 o
   1   4  15       48.58       48.49      3.38 o
   2   4  15      357.16      359.07      8.85 o
   3   4  15       32.53       26.81      2.98 o
   4   4  15       15.40       24.84      3.55 o
   5   4  15        2.52       -0.15      4.56 o
   6   4  15        1.39       -0.29      3.80 o
   7   4  15        2.22       -0.13      3.57 o
   8   4  15       16.28       11.12      4.46 o
  -8   5  15        1.96        7.77      4.20 o
  -7   5  15       21.23        8.42      5.70 o
  -6   5  15        5.40       10.24      3.98 o
  -5   5  15       47.40       54.69      6.49 o
  -4   5  15       19.23       16.17      3.26 o
  -3   5  15        0.85        1.63      1.84 o
  -2   5  15     1304.55     1190.08     18.42 o
  -1   5  15      536.19      515.98     10.34 o
   0   5  15      201.99      175.75      6.69 o
   1   5  15      459.08      488.13     10.12 o
   2   5  15       13.23       14.71      3.07 o
   3   5  15      107.32      120.53      6.49 o
   4   5  15       24.16       25.41      5.68 o
   5   5  15        1.01        8.98      4.20 o
   6   5  15        3.26       11.22      6.23 o
   7   5  15        0.31        1.22      4.27 o
   8   5  15        1.41        4.75      5.45 o
  -8   6  15        0.59        5.36      4.32 o
  -7   6  15       33.59       31.81      5.05 o
  -6   6  15       22.09       15.87      4.35 o
  -5   6  15        2.57        5.42      3.74 o
  -4   6  15        1.96        0.31      3.20 o
  -3   6  15        1.56        1.50      3.36 o
  -2   6  15       94.45      113.75      5.13 o
  -1   6  15      218.17      209.13      6.77 o
   0   6  15        1.72       -1.66      2.54 o
   1   6  15      346.15      351.55      8.64 o
   2   6  15      607.22      620.01     12.19 o
   3   6  15      115.67      109.02      6.23 o
   4   6  15       59.10       58.49      5.19 o
   5   6  15        0.57        8.93      4.52 o
   6   6  15        0.18        3.69      4.90 o
   7   6  15        1.91        3.64      4.85 o
  -7   7  15       26.29       24.45      5.94 o
  -6   7  15        2.60       -0.75      4.02 o
  -5   7  15       48.85       45.05      5.37 o
  -4   7  15        2.27        4.53      3.74 o
  -3   7  15        8.71        6.00      3.54 o
  -2   7  15       92.06       75.75      5.45 o
  -1   7  15      245.88      230.45      7.56 o
   0   7  15      118.50      118.54      5.58 o
   1   7  15        3.20        6.34      3.02 o
   2   7  15        2.42        1.47      3.58 o
   3   7  15       68.75       72.28      5.80 o
   4   7  15       14.28        9.43      5.27 o
   5   7  15        0.01        5.21      4.66 o
   6   7  15        3.49       16.85      5.66 o
   7   7  15       30.50       28.29      7.58 o
  -6   8  15        0.10        0.43      4.11 o
  -5   8  15        4.95        3.94      5.22 o
  -4   8  15       60.18       56.18      5.66 o
  -3   8  15        0.60        2.87      3.89 o
  -2   8  15      168.00      162.86      7.70 o
  -1   8  15      112.78      104.97      5.67 o
   0   8  15      365.03      356.10      9.57 o
   1   8  15       58.26       61.99      4.90 o
   2   8  15        0.05        1.15      3.87 o
   3   8  15        5.88        3.16      4.13 o
   4   8  15        8.08       12.51      4.49 o
   5   8  15       10.96       -0.12      5.26 o
   6   8  15       17.56       29.25      7.18 o
  -6   9  15        0.06       -1.64      4.46 o
  -5   9  15        9.24       12.73      5.06 o
  -4   9  15       32.27       41.82      5.67 o
  -3   9  15        4.27        0.22      3.92 o
  -2   9  15       74.89       92.43      7.49 o
  -1   9  15        0.61       -2.36      4.75 o
   0   9  15       24.58       31.08      4.50 o
   1   9  15        2.49        4.01      4.11 o
   2   9  15       10.51       13.24      4.62 o
   3   9  15       95.38      106.27      7.42 o
   4   9  15       10.01        5.53      4.76 o
   5   9  15       32.89       38.53      7.18 o
  -5  10  15        1.81        0.79      7.66 o
  -4  10  15       24.72       31.41      5.68 o
  -3  10  15        4.03        5.81      4.53 o
  -2  10  15        0.17       -4.19      4.19 o
  -1  10  15        4.46        9.35      5.18 o
   0  10  15       14.55       12.09      5.55 o
   1  10  15        2.68        0.31      4.20 o
   2  10  15       14.49       18.77      5.32 o
   3  10  15       10.65        8.03      6.41 o
   4  10  15        0.01       -3.04      6.56 o
  -3  11  15        0.51        3.75      4.92 o
  -2  11  15        0.59       -3.65      5.02 o
  -1  11  15        6.75       -3.24      6.41 o
   0  11  15       15.23       16.22      6.27 o
   1  11  15        4.68        0.53      5.65 o
   2  11  15        0.64        3.74      4.97 o
   3  11  15       10.73       11.37      5.69 o
  -9   0  16       25.29       19.13      5.84 o
  -8   0  16        5.53        0.84      4.55 o
  -7   0  16      423.77      434.40     13.79 o
  -6   0  16       30.75       32.64      4.96 o
  -5   0  16      989.49     1059.76     22.54 o
  -4   0  16     1816.55     1661.94     26.29 o
  -3   0  16     1203.88     1126.05     16.58 o
  -2   0  16      426.03      500.96      9.02 o
  -1   0  16      874.50      999.98     14.93 o
   0   0  16     1840.84     1811.41     32.44 o
   1   0  16     2271.80     2271.26     39.77 o
   2   0  16      205.25      250.49      8.19 o
   3   0  16       19.68       11.55      3.06 o
   4   0  16       35.12       35.99      3.88 o
   5   0  16        0.19       -4.52      4.80 o
   6   0  16      123.91      121.54      8.95 o
   7   0  16        0.01        6.60      5.03 o
   8   0  16        0.83       -3.70      5.03 o
  -9   1  16        0.25        3.42      4.12 o
  -8   1  16        3.43        7.91      3.45 o
  -7   1  16       35.67       38.91      5.07 o
  -6   1  16      215.54      194.05      6.26 o
  -5   1  16       51.32       51.80      3.64 o
  -4   1  16        4.42        9.79      1.39 o
  -3   1  16       47.68       64.76      2.33 o
  -2   1  16       54.10       57.33      2.36 o
  -1   1  16      175.71      208.15      4.36 o
   0   1  16      142.74      195.79      4.78 o
   1   1  16      147.71      162.54      5.05 o
   2   1  16      464.11      437.26      8.10 o
   3   1  16      228.86      261.76      6.04 o
   4   1  16      393.56      361.20      8.30 o
   5   1  16      104.33      101.97      5.82 o
   6   1  16       20.12       24.28      4.02 o
   7   1  16        3.35        9.27      3.64 o
   8   1  16       49.18       44.93      5.31 o
  -9   2  16        8.31        3.60      4.13 o
  -8   2  16       29.15       34.31      4.76 o
  -7   2  16        6.61       14.65      3.68 o
  -6   2  16        1.86        4.58      2.87 o
  -5   2  16        4.67        3.74      2.56 o
  -4   2  16      144.61      155.03      4.08 o
  -3   2  16       87.04       77.55      2.77 o
  -2   2  16      247.02      254.63      4.76 o
  -1   2  16      249.35      250.33      4.87 o
   0   2  16      340.41      369.88      5.96 o
   1   2  16      120.39      132.24      4.87 o
   2   2  16      309.68      282.91      6.84 o
   3   2  16        2.63        7.51      2.23 o
   4   2  16      178.81      182.37      6.01 o
   5   2  16      577.22      587.37     13.77 o
   6   2  16       42.25       45.24      4.77 o
   7   2  16        0.31        3.93      3.62 o
   8   2  16       81.71       97.41     12.41 o
  -8   3  16       40.91       37.64      6.86 o
  -7   3  16      131.06      132.10      7.91 o
  -6   3  16       74.87       70.76      7.83 o
  -5   3  16       53.24       59.42      4.30 o
  -4   3  16      330.30      305.29      7.05 o
  -3   3  16       18.25       19.21      2.10 o
  -2   3  16       49.26       53.30      3.50 o
  -1   3  16        5.75        4.04      1.99 o
   0   3  16       38.19       33.16      2.95 o
   1   3  16      258.93      216.88      6.04 o
   2   3  16        1.22        0.38      2.09 o
   3   3  16       35.58       23.78      2.91 o
   4   3  16       16.38       12.57      3.13 o
   5   3  16      285.14      271.33     10.84 o
   6   3  16       10.11        7.43      3.79 o
   7   3  16        0.25        5.75      4.00 o
   8   3  16       39.21       44.08      5.46 o
  -8   4  16       16.48       19.73      4.52 o
  -7   4  16       31.62       28.47      4.99 o
  -6   4  16       64.34       51.27      4.94 o
  -5   4  16       19.28       19.08      3.98 o
  -4   4  16      246.33      219.22      6.81 o
  -3   4  16       15.97       22.03      2.51 o
  -2   4  16        0.04       -0.12      2.22 o
  -1   4  16       40.33       52.33      3.46 o
   0   4  16      140.32      150.29      5.21 o
   1   4  16      559.70      502.77     10.08 o
   2   4  16       24.17       28.99      3.20 o
   3   4  16      240.99      234.90      6.59 o
   4   4  16      184.77      188.63      7.62 o
   5   4  16       99.82       97.74      7.00 o
   6   4  16       27.31       28.97      5.97 o
   7   4  16       13.93       14.38      4.42 o
   8   4  16        0.54        5.25      4.29 o
  -8   5  16        7.49        6.17      4.26 o
  -7   5  16        0.69        1.49      3.97 o
  -6   5  16      156.37      132.89      7.11 o
  -5   5  16       87.87       77.00      5.57 o
  -4   5  16       90.94       79.78      4.93 o
  -3   5  16        2.30        6.27      2.68 o
  -2   5  16      135.39      118.03      5.46 o
  -1   5  16       39.72       46.21      3.65 o
   0   5  16       40.57       36.37      3.40 o
   1   5  16      358.23      326.41      8.13 o
   2   5  16     1042.44      994.61     16.61 o
   3   5  16      605.50      614.60     13.96 o
   4   5  16      171.47      167.51      7.31 o
   5   5  16        2.73        2.19      4.00 o
   6   5  16        1.19        2.53      4.53 o
   7   5  16        1.11        6.56      6.76 o
  -7   6  16       18.01       21.51      4.82 o
  -6   6  16        2.21       -0.71      3.86 o
  -5   6  16       25.97       19.07      4.37 o
  -4   6  16       59.80       42.99      4.79 o
  -3   6  16       56.06       66.66      4.56 o
  -2   6  16      190.67      194.17      7.60 o
  -1   6  16      725.17      697.70     15.26 o
   0   6  16       13.38       11.07      3.04 o
   1   6  16        1.21       11.46      3.03 o
   2   6  16      497.36      508.73     10.93 o
   3   6  16       36.39       53.16      5.10 o
   4   6  16       42.28       62.11      6.95 o
   5   6  16      113.70      109.39      7.94 o
   6   6  16       10.56        4.22      4.91 o
   7   6  16        0.52        3.24      4.68 o
  -7   7  16        0.13        6.57      4.42 o
  -6   7  16       12.53       17.60      4.66 o
  -5   7  16        0.74        2.48      4.01 o
  -4   7  16        0.00       -3.08      3.47 o
  -3   7  16        9.20        8.98      3.75 o
  -2   7  16       12.64        5.40      3.71 o
  -1   7  16       12.18       14.13      3.57 o
   0   7  16       15.27       14.21      3.58 o
   1   7  16       46.10       45.82      4.32 o
   2   7  16        1.49       -0.65      3.49 o
   3   7  16       16.57       18.12      4.44 o
   4   7  16       20.52       21.01      4.60 o
   5   7  16       12.48        9.52      9.16 o
   6   7  16      127.31      125.34      9.22 o
   7   7  16        0.09        5.89     11.84 o
  -6   8  16        3.37        3.64      5.14 o
  -5   8  16       41.95       34.45      5.46 o
  -4   8  16       15.32       17.69      4.61 o
  -3   8  16        0.72       -0.98      3.59 o
  -2   8  16       50.86       51.80      5.38 o
  -1   8  16      223.95      229.34      7.90 o
   0   8  16       82.62       83.47      5.48 o
   1   8  16       59.22       76.60      8.28 o
   2   8  16        8.25        3.32      3.97 o
   3   8  16        7.60        5.95      4.10 o
   4   8  16        1.05       -1.82      3.94 o
   5   8  16       14.76       23.74      7.48 o
   6   8  16        3.78       -3.09      5.33 o
  -5   9  16        4.58        2.71      8.01 o
  -4   9  16       10.43       13.72      4.75 o
  -3   9  16        1.07        3.42      4.25 o
  -2   9  16       25.57       22.45      5.55 o
  -1   9  16        5.27        8.52      4.34 o
   0   9  16      136.35      143.32      6.95 o
   1   9  16       52.87       46.77      5.78 o
   2   9  16       55.20       62.04      6.18 o
   3   9  16      128.64      140.72      8.22 o
   4   9  16        0.64        5.78      5.62 o
   5   9  16        0.38        5.46      5.52 o
  -4  10  16       90.00       97.35      8.68 o
  -3  10  16        5.47        3.49      4.63 o
  -2  10  16        2.19       -1.93      4.57 o
  -1  10  16       31.30       37.05      5.53 o
   0  10  16       11.20        7.51      5.24 o
   1  10  16      126.89      147.09      9.53 o
   2  10  16        9.48        1.00      4.71 o
   3  10  16        0.00       -2.55      4.47 o
   4  10  16       27.46       21.78      6.84 o
  -3  11  16        0.66       -4.65      5.41 o
  -2  11  16        0.05        2.30      5.45 o
  -1  11  16        0.34        2.19      6.28 o
   0  11  16        6.15        1.17      5.45 o
   1  11  16        6.36       -0.99      5.57 o
   2  11  16        0.03       -3.46      4.74 o
  -9   1  17        3.17       -6.02      6.88 o
  -8   1  17        1.82       -3.16      3.16 o
  -7   1  17       93.46      105.25      5.42 o
  -6   1  17      109.92      101.19      4.96 o
  -5   1  17      142.36      146.64      5.33 o
  -4   1  17       63.86       76.14      2.93 o
  -3   1  17     1426.21     1323.62     13.59 o
  -2   1  17       27.15       42.30      2.28 o
   0   1  17      167.37      219.84      5.28 o
   1   1  17     1843.55     1800.08     23.30 o
   2   1  17       10.73       19.05      2.38 o
   3   1  17       14.51       21.95      2.55 o
   4   1  17      269.77      248.49     10.41 o
   5   1  17      128.98      112.22      7.54 o
   6   1  17        3.12        1.70      3.39 o
   7   1  17       12.45       13.77      3.96 o
   8   1  17        1.59        5.38      4.53 o
  -8   2  17       59.85       57.80      8.93 o
  -7   2  17       83.43       84.25      5.43 o
  -6   2  17        8.92        7.34      2.96 o
  -5   2  17      135.27      123.79      5.05 o
  -4   2  17       29.82       41.96      2.99 o
  -3   2  17      127.38      145.01      3.65 o
  -2   2  17      127.73      135.87      3.53 o
  -1   2  17      215.66      216.23      4.60 o
   0   2  17      125.41      134.82      3.56 o
   1   2  17        7.61       10.57      1.96 o
   2   2  17       53.36       59.11      3.59 o
   3   2  17       58.12       49.56      3.49 o
   4   2  17      255.20      238.29      7.01 o
   5   2  17      956.38      922.93     18.88 o
   6   2  17      226.33      217.13      8.39 o
   7   2  17       18.44       11.25      4.04 o
   8   2  17        2.13        7.07      4.27 o
  -8   3  17       26.91       40.82      5.29 o
  -7   3  17       53.60       53.43      5.25 o
  -6   3  17       15.12       23.37      5.31 o
  -5   3  17       18.67       14.88      3.37 o
  -4   3  17       13.72       14.20      2.82 o
  -3   3  17        0.31        5.46      1.68 o
  -2   3  17       12.83       17.07      1.97 o
  -1   3  17      159.47      149.02      4.44 o
   0   3  17       72.58       73.88      3.23 o
   1   3  17       70.96       92.22      4.33 o
   2   3  17      160.48      145.37      5.27 o
   3   3  17      335.81      316.71      7.76 o
   4   3  17       36.76       37.62      4.08 o
   5   3  17       53.75       58.19      5.42 o
   6   3  17        4.92        6.76      3.78 o
   7   3  17        8.51        9.64      4.09 o
   8   3  17        5.86        8.12      4.29 o
  -8   4  17        1.00       -2.21      3.99 o
  -7   4  17       10.22       12.49      4.12 o
  -6   4  17       24.57       44.38      4.93 o
  -5   4  17       91.61       78.91      5.60 o
  -4   4  17      167.20      184.54      7.47 o
  -3   4  17       57.89       72.97      5.45 o
  -2   4  17      641.73      664.29     12.03 o
  -1   4  17       15.52       18.22      2.79 o
   0   4  17      129.40      128.69      5.10 o
   1   4  17        2.80        3.31      2.45 o
   2   4  17      259.17      254.07      7.11 o
   3   4  17      112.68      123.96      5.11 o
   4   4  17       29.12       33.42      4.11 o
   5   4  17      191.48      205.83      9.66 o
   6   4  17        1.78        3.97      4.86 o
   7   4  17       37.92       33.56      5.32 o
   8   4  17        2.04        5.77      4.43 o
  -8   5  17        3.56        7.28      4.43 o
  -7   5  17       24.67       14.86      4.38 o
  -6   5  17       33.30       23.94      4.72 o
  -5   5  17        0.01        6.28      3.78 o
  -4   5  17      244.71      254.04      7.96 o
  -3   5  17       61.95       90.21      4.71 o
  -2   5  17      395.10      367.44      8.60 o
  -1   5  17      460.04      417.54      9.38 o
   0   5  17      116.79      107.78      5.02 o
   1   5  17      231.38      240.50      7.12 o
   2   5  17      202.38      209.64      6.77 o
   3   5  17       19.31       19.98      3.95 o
   4   5  17       10.22       29.25      4.33 o
   5   5  17        0.26        1.96      4.23 o
   6   5  17        5.62        1.33      4.38 o
   7   5  17        1.49       10.08      7.25 o
  -7   6  17        5.02       10.65      4.59 o
  -6   6  17        0.30        2.84      4.01 o
  -5   6  17      171.01      160.95     10.71 o
  -4   6  17       66.85       58.77      5.35 o
  -3   6  17       78.72       95.00      5.16 o
  -2   6  17        2.15        8.90      3.06 o
  -1   6  17        4.82        7.78      3.30 o
   0   6  17      132.52      142.81      5.88 o
   1   6  17       26.17       26.11      3.60 o
   2   6  17       69.54       81.69      4.91 o
   3   6  17      951.89      959.71     19.61 o
   4   6  17      211.26      217.79      8.71 o
   5   6  17       15.09       11.41      5.13 o
   6   6  17        8.08       16.65      5.30 o
   7   6  17        3.42       -0.53      5.13 o
  -7   7  17       39.12       34.87      5.75 o
  -6   7  17        5.37        6.28      4.40 o
  -5   7  17        6.65        6.98      4.37 o
  -4   7  17       46.11       41.14      4.95 o
  -3   7  17        5.29       -0.86      4.71 o
  -2   7  17       12.86       15.60      4.14 o
  -1   7  17      494.05      487.28     12.63 o
   0   7  17      185.55      182.29      7.00 o
   1   7  17       34.67       42.22      4.23 o
   2   7  17       16.27       18.67      4.39 o
   3   7  17       14.90       19.39      4.34 o
   4   7  17        8.42       10.49      4.07 o
   5   7  17        1.26        7.79      5.02 o
   6   7  17       12.76        7.69      5.55 o
  -6   8  17        3.84        8.64      4.61 o
  -5   8  17        0.88       -1.11      4.27 o
  -4   8  17       14.89       12.12      4.60 o
  -3   8  17       72.67       70.92      6.13 o
  -2   8  17        0.24        1.92      3.86 o
  -1   8  17       68.88       74.57      6.07 o
   0   8  17        0.49       -2.50      3.35 o
   1   8  17       68.73       81.01      6.25 o
   2   8  17        6.58        5.22      4.10 o
   3   8  17        0.39        4.05      4.00 o
   4   8  17        2.73       -0.37      4.23 o
   5   8  17       10.98        5.81      5.41 o
   6   8  17        4.74       10.49      6.01 o
  -5   9  17        0.36        1.23      4.58 o
  -4   9  17        7.19        2.81      4.43 o
  -3   9  17        2.16       10.97      4.59 o
  -2   9  17       52.03       57.13      7.67 o
  -1   9  17       35.43       36.66      5.23 o
   0   9  17       23.59       19.48      4.86 o
   1   9  17       32.26       39.13      5.64 o
   2   9  17       18.48       15.89      4.95 o
   3   9  17        3.73        6.61      4.72 o
   4   9  17        0.01        3.40      6.65 o
   5   9  17        1.97        5.42      5.70 o
  -4  10  17       59.85       58.47      7.79 o
  -3  10  17       12.82        7.00      4.84 o
  -2  10  17        0.55        0.08      4.65 o
  -1  10  17        5.07        4.11      4.29 o
   0  10  17        4.00        4.75      5.32 o
   1  10  17       10.57       15.34      5.39 o
   2  10  17        0.00       -3.15      4.62 o
   3  10  17       10.69       12.60      5.44 o
   4  10  17       10.65        6.75      8.22 o
  -2  11  17        4.61        7.05      7.18 o
  -1  11  17       12.36        8.13      6.90 o
   0  11  17        3.12       -0.37      5.88 o
   1  11  17       30.64       34.83      7.31 o
   2  11  17       39.56       56.96      8.40 o
  -8   0  18       19.62       13.79      5.04 o
  -7   0  18      132.97      146.87      8.76 o
  -6   0  18      234.45      207.75      9.51 o
  -5   0  18       14.57       27.90      4.61 o
  -4   0  18      382.49      364.56      7.37 o
  -3   0  18      376.50      379.20      7.88 o
  -2   0  18      296.66      295.52      6.72 o
  -1   0  18      126.12      146.88      4.70 o
   0   0  18     1015.26      994.11     20.46 o
   1   0  18       37.17       40.51      4.12 o
   2   0  18      152.56      128.38      6.96 o
   3   0  18      325.83      296.37      9.57 o
   4   0  18      829.66      814.52     20.54 o
   5   0  18      488.47      441.74     16.75 o
   6   0  18       36.25       35.52     12.72 o
   7   0  18        2.81        5.13      5.23 o
   8   0  18       26.25       10.48      6.57 o
  -8   1  18       33.25       22.89      4.04 o
  -7   1  18       59.23       60.26      4.64 o
  -6   1  18       17.75       19.73      3.33 o
  -5   1  18       28.66       26.74      3.29 o
  -4   1  18       23.21       29.82      2.13 o
  -3   1  18      155.25      173.94      3.74 o
  -2   1  18      378.32      333.48      5.12 o
  -1   1  18       15.78       15.89      1.82 o
   0   1  18      169.26      190.04      4.70 o
   1   1  18       42.16       42.83      3.59 o
   2   1  18        0.04        3.06      2.07 o
   3   1  18      391.23      404.54      8.13 o
   4   1  18        2.43        3.69      2.75 o
   5   1  18      156.31      162.42      7.52 o
   6   1  18       36.41       34.40      7.17 o
   7   1  18       53.61       62.52      5.67 o
   8   1  18       97.14       95.24      7.00 o
  -8   2  18        2.12        1.91      4.04 o
  -7   2  18       13.95       17.90      5.14 o
  -6   2  18      214.93      206.20      6.78 o
  -5   2  18      100.79      114.17      5.02 o
  -4   2  18       81.26       89.47      3.26 o
  -3   2  18        5.61        1.06      1.75 o
  -2   2  18       11.49       14.68      1.91 o
  -1   2  18       11.68       18.30      1.95 o
   0   2  18       54.09       55.10      2.52 o
   1   2  18      307.53      277.49      6.01 o
   2   2  18       11.05       10.23      2.55 o
   3   2  18      398.16      397.71      8.80 o
   4   2  18       54.03       60.83      4.30 o
   5   2  18      176.41      178.34      9.55 o
   6   2  18      104.70      105.91      6.55 o
   7   2  18        2.57       -1.20      3.65 o
   8   2  18        0.15        2.17      4.20 o
  -8   3  18        7.27       12.60      4.48 o
  -7   3  18        9.92        3.54      4.35 o
  -6   3  18        0.85       -0.20      3.15 o
  -5   3  18        8.16        7.03      3.21 o
  -4   3  18       55.55       59.14      3.25 o
  -3   3  18        2.50       10.31      1.96 o
  -2   3  18      233.33      226.03      4.71 o
  -1   3  18      260.44      224.29      5.52 o
   0   3  18        3.84        4.66      1.99 o
   1   3  18        0.09        4.90      1.70 o
   2   3  18      514.99      470.47      9.85 o
   3   3  18        0.01        9.79      2.69 o
   4   3  18        4.87        1.33      5.51 o
   5   3  18        5.84        6.90      3.88 o
   6   3  18       21.61       29.84      4.73 o
   7   3  18       42.61       44.40      5.42 o
   8   3  18        6.46        4.70      5.15 o
  -8   4  18       21.70       16.99      4.77 o
  -7   4  18        5.15        8.22      4.17 o
  -6   4  18       32.41       24.93      4.52 o
  -5   4  18       16.70        9.51      3.97 o
  -4   4  18      187.27      197.86      6.94 o
  -3   4  18       66.86       69.79      3.72 o
  -2   4  18       68.54       71.20      3.77 o
  -1   4  18       11.08       14.04      2.89 o
   0   4  18       92.73       81.62      4.43 o
   1   4  18       77.97       66.66      4.14 o
   2   4  18       15.30       11.02      3.10 o
   3   4  18      316.59      301.28      9.24 o
   4   4  18      174.70      183.60      8.76 o
   5   4  18       35.35       37.09      5.51 o
   6   4  18       14.71       21.22      4.71 o
   7   4  18        0.47        6.57      4.50 o
  -8   5  18       17.19       32.03     12.70 o
  -7   5  18        6.03        6.45      6.98 o
  -6   5  18       89.94       87.87      6.73 o
  -5   5  18      118.80      109.33      6.71 o
  -4   5  18      620.31      565.05     12.33 o
  -3   5  18        0.55       -0.73      2.72 o
  -2   5  18        4.21        9.62      2.93 o
  -1   5  18      566.42      581.02     11.65 o
   0   5  18       63.60       59.34      4.14 o
   1   5  18       72.36       84.77      4.81 o
   2   5  18      627.91      620.61     12.32 o
   3   5  18       17.92       17.54      3.97 o
   4   5  18       40.00       37.17      4.77 o
   5   5  18        3.83       -3.44      4.05 o
   6   5  18        2.75        4.55      4.82 o
   7   5  18       24.18       31.69      7.32 o
  -7   6  18        0.55        1.72      4.30 o
  -6   6  18       30.77       30.33      5.22 o
  -5   6  18        0.53        0.04      3.87 o
  -4   6  18        0.41        4.60      3.91 o
  -3   6  18       15.54       36.03      3.98 o
  -2   6  18      210.13      202.42      6.97 o
  -1   6  18       67.66       65.63      4.73 o
   0   6  18       71.57       91.22      5.11 o
   1   6  18       11.19        9.86      3.24 o
   2   6  18      107.47      101.52      6.32 o
   3   6  18       56.87       67.79      5.76 o
   4   6  18       41.38       41.65      7.60 o
   5   6  18        7.57        6.53      4.91 o
   6   6  18       35.15       37.92      6.51 o
   7   6  18        0.00        1.89      5.33 o
  -7   7  18        5.81        9.35     15.21 o
  -6   7  18        0.70       -4.13      4.13 o
  -5   7  18        5.91        1.90      4.23 o
  -4   7  18       26.10       31.40      4.83 o
  -3   7  18        0.03       -3.12      3.12 o
  -2   7  18        0.14       -1.60      3.55 o
  -1   7  18       39.67       49.51      4.63 o
   0   7  18        0.07       -2.42      3.12 o
   1   7  18       71.94       76.33      5.17 o
   2   7  18       36.61       34.30      5.07 o
   3   7  18       33.18       31.98      5.04 o
   4   7  18       14.36       14.31      4.35 o
   5   7  18        0.29        2.40      4.68 o
   6   7  18        0.20        8.54      6.10 o
  -6   8  18        3.39        0.41      4.64 o
  -5   8  18        9.85        2.15      6.91 o
  -4   8  18        0.06       -3.66      4.23 o
  -3   8  18       28.64       36.73      5.40 o
  -2   8  18       11.93       12.14      4.41 o
  -1   8  18       18.55       10.23      4.35 o
   0   8  18      127.22      128.30      6.47 o
   1   8  18        0.51        3.94      3.89 o
   2   8  18        2.51        4.89      4.14 o
   3   8  18       23.36       20.76      6.08 o
   4   8  18        0.01        0.98      4.06 o
   5   8  18       22.70       20.27      7.50 o
  -5   9  18        3.98        0.76      4.72 o
  -4   9  18       39.94       43.96      6.88 o
  -3   9  18       92.82      119.57      9.41 o
  -2   9  18       58.36       68.59      6.38 o
  -1   9  18       21.23       18.41      4.83 o
   0   9  18        1.90        4.03      5.07 o
   1   9  18       88.21       83.67      6.94 o
   2   9  18        4.11        5.77      4.62 o
   3   9  18        4.03        9.06      5.06 o
   4   9  18        0.60        2.30      5.53 o
  -4  10  18        0.42        6.74      5.61 o
  -3  10  18        5.91        4.97      5.01 o
  -2  10  18        0.07        2.70      5.17 o
  -1  10  18        1.00       -4.17     10.54 o
   0  10  18       15.32       14.39      5.92 o
   1  10  18        4.19       11.66      5.67 o
   2  10  18        3.66        4.90      4.85 o
   3  10  18        2.68        3.00      5.01 o
  -1  11  18        0.40       -6.21      6.21 o
   0  11  18        2.22        0.19      5.76 o
   1  11  18       11.91       13.89      6.57 o
  -8   1  19        5.62        5.08      3.68 o
  -7   1  19        4.88        3.73      3.29 o
  -6   1  19       13.49        7.87      3.10 o
  -5   1  19        0.37        2.15      2.64 o
  -4   1  19       10.00       14.62      1.79 o
  -3   1  19     1009.47      977.40     10.90 o
  -2   1  19      178.21      189.12      3.90 o
  -1   1  19       30.19       43.05      2.39 o
   0   1  19       49.95       62.74      3.07 o
   1   1  19      350.45      357.04      7.50 o
   2   1  19      130.62      147.66      4.90 o
   3   1  19        5.56       16.92      2.70 o
   4   1  19        3.24        0.98      2.89 o
   5   1  19       10.67       11.85      4.14 o
   6   1  19       34.99       38.08      5.67 o
   7   1  19       47.37       61.27      5.69 o
   8   1  19       18.26       11.43      5.73 o
  -8   2  19        9.22        8.80      3.93 o
  -7   2  19        0.41       -2.15      3.13 o
  -6   2  19       93.38      107.82      5.35 o
  -5   2  19       43.71       33.20      3.60 o
  -4   2  19      535.50      492.83      7.84 o
  -3   2  19       21.53       29.89      2.25 o
  -2   2  19      153.32      123.53      3.57 o
  -1   2  19       12.24       24.78      2.12 o
   0   2  19      389.18      364.57      6.32 o
   1   2  19      655.36      641.05     10.42 o
   2   2  19        0.01        1.19      2.42 o
   3   2  19      281.35      285.94      7.00 o
   4   2  19     1031.50      979.77     17.22 o
   5   2  19      227.86      200.79      8.41 o
   6   2  19        4.91        8.34      3.81 o
   7   2  19        0.00       -2.59      3.66 o
   8   2  19       16.59       23.53      5.14 o
  -8   3  19       43.56       54.15      6.04 o
  -7   3  19       17.15       13.54      4.28 o
  -6   3  19       14.73       17.79      3.89 o
  -5   3  19       13.28        8.40      3.37 o
  -4   3  19        1.61        5.00      2.26 o
  -3   3  19      132.58      122.67      4.22 o
  -2   3  19      181.61      160.96      4.11 o
  -1   3  19       65.24       77.89      3.64 o
   0   3  19        0.48        0.10      1.95 o
   1   3  19      116.36      107.98      3.70 o
   2   3  19      411.96      385.36      9.02 o
   3   3  19      188.41      204.35      7.40 o
   4   3  19       17.81       27.12      4.23 o
   5   3  19        0.03        3.95      3.81 o
   6   3  19       46.79       50.67      5.56 o
   7   3  19       11.35       11.31      4.34 o
  -8   4  19        4.61        6.24      4.68 o
  -7   4  19       14.30       23.61      4.69 o
  -6   4  19       15.43       13.67      5.92 o
  -5   4  19      181.19      189.35      8.09 o
  -4   4  19      210.37      212.09     10.13 o
  -3   4  19       62.02       66.89      4.22 o
  -2   4  19      105.67      122.07      4.83 o
  -1   4  19      191.69      184.66      9.72 o
   0   4  19      132.11      128.62      5.32 o
   1   4  19      301.36      263.01      7.40 o
   2   4  19      244.39      235.12      7.21 o
   3   4  19       28.03       32.87      4.34 o
   4   4  19       44.80       46.30      4.90 o
   5   4  19       28.04       27.67      5.55 o
   6   4  19        4.36       10.08      4.35 o
   7   4  19        4.91        4.44      5.96 o
  -7   5  19       11.13        9.46      4.61 o
  -6   5  19        1.74       -0.68      4.00 o
  -5   5  19       55.53       65.20      5.72 o
  -4   5  19       23.57       28.32      4.61 o
  -3   5  19       55.62       54.90      4.32 o
  -2   5  19       27.79       33.62      3.73 o
  -1   5  19       49.94       49.08      4.27 o
   0   5  19      150.51      140.69      5.86 o
   1   5  19      117.02      116.07      5.43 o
   2   5  19      140.16      121.20      6.77 o
   3   5  19      489.95      458.59     12.30 o
   4   5  19      176.00      158.43      9.74 o
   5   5  19       12.87        6.72      4.94 o
   6   5  19       96.86      107.87      8.37 o
   7   5  19       40.07       51.12      7.02 o
  -7   6  19        9.10        6.08      4.66 o
  -6   6  19        3.76        2.51      5.29 o
  -5   6  19       30.12       30.10      5.04 o
  -4   6  19       30.74       38.59      5.01 o
  -3   6  19        7.86       10.17      3.49 o
  -2   6  19      446.26      409.70     11.18 o
  -1   6  19       74.16       68.70      4.93 o
   0   6  19       81.11       79.01      5.03 o
   1   6  19       10.25        9.02      3.36 o
   2   6  19       52.13       46.79      5.22 o
   3   6  19       43.13       28.74      4.80 o
   4   6  19        2.37        3.25      3.83 o
   5   6  19       33.12       26.07      8.25 o
   6   6  19       48.32       52.83      7.26 o
  -6   7  19       40.83       44.18      6.92 o
  -5   7  19        0.40       -0.79      4.23 o
  -4   7  19        5.01        7.53      4.66 o
  -3   7  19      111.57      110.80      6.07 o
  -2   7  19        1.16       -0.05      3.55 o
  -1   7  19       80.14       71.80      5.15 o
   0   7  19        9.06        3.49      3.45 o
   1   7  19       14.26       14.54      3.78 o
   2   7  19      191.27      174.16      8.29 o
   3   7  19      138.09      141.54      7.79 o
   4   7  19       14.52       16.23      4.58 o
   5   7  19        0.31       -0.37      4.90 o
   6   7  19       18.66       35.99      6.92 o
  -6   8  19        1.59       -5.06      5.06 o
  -5   8  19        0.20        3.85      4.55 o
  -4   8  19        7.32        3.27      4.51 o
  -3   8  19        0.04        1.27      4.19 o
  -2   8  19       17.43       21.53      4.87 o
  -1   8  19       23.99       19.87      4.56 o
   0   8  19        8.98        8.78      3.84 o
   1   8  19       11.24        5.94      4.46 o
   2   8  19        0.43       -5.94      5.94 o
   3   8  19        8.59        8.25      4.62 o
   4   8  19       44.72       36.79      6.91 o
   5   8  19       35.36       32.59      6.97 o
  -5   9  19       17.94       31.92      6.14 o
  -4   9  19       16.28       11.42      5.97 o
  -3   9  19       12.97       20.63      5.38 o
  -2   9  19       31.40       37.03      5.61 o
  -1   9  19        3.41       -0.61      4.07 o
   0   9  19        0.79        3.96      5.06 o
   1   9  19       34.11       37.24      5.76 o
   2   9  19       16.33       20.05      5.22 o
   3   9  19        4.37        3.20      4.78 o
   4   9  19        4.16        3.13      5.48 o
  -3  10  19       25.26       24.42      5.94 o
  -2  10  19       17.40        6.81      5.75 o
  -1  10  19        0.71        3.11      5.37 o
   0  10  19       25.63       23.89      6.54 o
   1  10  19        4.09        2.40      5.53 o
   2  10  19       12.28        9.33      5.15 o
   3  10  19        9.78        6.81      5.27 o
  -8   0  20      154.60      162.60     10.09 o
  -7   0  20       51.69       48.27      6.44 o
  -6   0  20       44.38       57.12      6.19 o
  -5   0  20       46.77       41.08      5.31 o
  -4   0  20      503.13      481.18      9.34 o
  -3   0  20      168.49      156.60      5.16 o
  -2   0  20       95.63       93.30      4.14 o
  -1   0  20       10.49       15.01      2.58 o
   0   0  20      360.70      331.38     10.20 o
   1   0  20       93.37      102.76      6.18 o
   2   0  20      219.47      207.55      8.33 o
   3   0  20      699.58      661.11     16.25 o
   4   0  20     1719.25     1561.77     39.44 o
   5   0  20      270.45      239.73     13.07 o
   6   0  20        7.23       11.35      5.90 o
   7   0  20       18.92       17.85      6.47 o
   8   0  20       82.28       79.97     21.36 o
  -8   1  20        9.16        9.17      3.85 o
  -7   1  20       31.48       28.75      4.00 o
  -6   1  20       28.67       27.14      3.73 o
  -5   1  20       78.22       71.33      4.47 o
  -4   1  20      173.71      159.03      3.88 o
  -3   1  20      260.85      240.11      4.53 o
  -2   1  20       53.84       54.79      2.43 o
  -1   1  20      118.08      119.91      3.57 o
   0   1  20        9.29        4.97      2.06 o
   1   1  20      235.48      220.54      5.97 o
   2   1  20      156.82      145.46      5.01 o
   3   1  20       58.73       70.91      3.97 o
   4   1  20       19.48       24.09      5.30 o
   5   1  20       13.84       20.65      4.70 o
   6   1  20       10.25       11.01      3.96 o
   7   1  20        9.94        3.52      6.27 o
   8   1  20       34.76       31.10      7.98 o
  -8   2  20       22.45       19.34      4.38 o
  -7   2  20        6.82        6.95      3.46 o
  -6   2  20       42.68       49.27      4.25 o
  -5   2  20      100.15      101.63      5.35 o
  -4   2  20       18.76       42.91      2.56 o
  -3   2  20       81.79       89.88      3.28 o
  -2   2  20       17.56       16.15      2.08 o
  -1   2  20       37.24       39.15      2.46 o
   0   2  20      269.84      274.97      5.44 o
   1   2  20        0.49        6.88      2.18 o
   2   2  20        0.69        1.19      2.53 o
   3   2  20      142.22      127.16      5.03 o
   4   2  20       54.27       62.53      5.37 o
   5   2  20       65.44       74.56      6.11 o
   6   2  20        3.11        6.02      3.82 o
   7   2  20       14.73       10.26      4.51 o
  -8   3  20        1.23       -1.16      4.38 o
  -7   3  20       19.43       25.22      4.81 o
  -6   3  20        4.41       13.16      3.63 o
  -5   3  20        4.52       10.19      3.56 o
  -4   3  20      725.19      734.29     10.64 o
  -3   3  20      675.24      650.93      8.96 o
  -2   3  20       93.50       95.56      3.41 o
  -1   3  20        2.65        1.75      1.72 o
   0   3  20      178.94      172.73      6.19 o
   1   3  20       53.31       35.62      2.69 o
   2   3  20       40.66       33.16      3.76 o
   3   3  20       85.94       95.87      5.83 o
   4   3  20       11.09       39.60      4.52 o
   5   3  20      106.05      107.95      6.99 o
   6   3  20       34.35       34.61      5.17 o
   7   3  20        0.17       -3.88      3.88 o
  -7   4  20        0.01        6.04      4.18 o
  -6   4  20       13.32        4.81      4.01 o
  -5   4  20       40.87       32.33      4.88 o
  -4   4  20       38.79       47.94      5.33 o
  -3   4  20        8.02       11.99      3.20 o
  -2   4  20       83.70       91.41      4.43 o
  -1   4  20      100.37       86.38      4.74 o
   0   4  20       23.68       34.14      3.61 o
   1   4  20        0.69        6.33      2.89 o
   2   4  20        5.26       12.48      3.82 o
   3   4  20       35.43       32.90      4.59 o
   4   4  20       19.51       13.05      4.04 o
   5   4  20      169.31      185.68     12.51 o
   6   4  20      166.30      173.33      8.91 o
   7   4  20       33.75       36.30      5.81 o
  -7   5  20       11.04       18.40      4.92 o
  -6   5  20        4.09        5.63      4.30 o
  -5   5  20        0.09        2.33      3.89 o
  -4   5  20        0.52        3.46      3.57 o
  -3   5  20        4.08       21.00      3.65 o
  -2   5  20      400.76      452.82     11.82 o
  -1   5  20      954.72      926.67     16.46 o
   0   5  20      170.61      157.61      6.60 o
   1   5  20       39.96       49.28      4.30 o
   2   5  20      254.53      286.32      8.35 o
   3   5  20       32.73       40.47      6.34 o
   4   5  20       90.91       96.86      6.53 o
   5   5  20       95.96      111.34      8.37 o
   6   5  20       12.23       18.20      5.68 o
   7   5  20        6.29        7.50      5.08 o
  -7   6  20       42.80       49.00      6.31 o
  -6   6  20       18.63       17.42      4.87 o
  -5   6  20        3.66        0.42      4.11 o
  -4   6  20       16.54        9.53      3.90 o
  -3   6  20       22.24       21.29      3.89 o
  -2   6  20        6.25       17.27      4.34 o
  -1   6  20      103.47       95.30      7.38 o
   0   6  20       76.12       82.43      5.23 o
   1   6  20      234.71      242.91      7.90 o
   2   6  20      203.84      172.84      8.08 o
   3   6  20      122.90      113.60      6.92 o
   4   6  20       24.02       25.60      4.84 o
   5   6  20        1.52       -4.66      4.66 o
   6   6  20        0.00       -4.63      4.63 o
  -6   7  20        0.06       -1.79      4.39 o
  -5   7  20        9.67        4.81      6.11 o
  -4   7  20       21.03       15.12      4.59 o
  -3   7  20        5.37        7.93      3.77 o
  -2   7  20       22.97       30.56      4.77 o
  -1   7  20      163.64      170.35      7.13 o
   0   7  20       17.32       20.59      4.16 o
   1   7  20       99.99       91.29      6.64 o
   2   7  20       46.88       49.83      5.72 o
   3   7  20        3.43        2.65      4.07 o
   4   7  20       28.90       19.45      6.04 o
   5   7  20       17.85       23.24      6.09 o
   6   7  20        0.62        3.01      5.49 o
  -5   8  20       42.48       38.63      9.84 o
  -4   8  20       30.88       43.09      6.54 o
  -3   8  20       10.80        9.09      4.69 o
  -2   8  20        0.73       -2.45      4.11 o
  -1   8  20        6.67        9.05      4.38 o
   0   8  20        0.72        0.69      3.57 o
   1   8  20        6.06        4.31      4.24 o
   2   8  20        6.37        6.38      4.59 o
   3   8  20       67.02       70.02      6.72 o
   4   8  20       19.25       19.15     10.32 o
   5   8  20        7.54       13.41      6.27 o
  -4   9  20        5.08        6.03      5.61 o
  -3   9  20       55.26       44.39      6.16 o
  -2   9  20        3.81        6.74      4.73 o
  -1   9  20        3.40        3.93      5.27 o
   0   9  20        2.58        0.56      4.85 o
   1   9  20       21.27       21.64      5.35 o
   2   9  20       20.54       28.86      6.43 o
   3   9  20        0.63       11.11      5.09 o
   4   9  20        0.03       -2.59      5.74 o
  -3  10  20        1.23        3.26      4.95 o
  -2  10  20        0.06       -4.72      4.72 o
  -1  10  20       27.10       29.83      6.91 o
   0  10  20        2.87        3.62      5.65 o
   1  10  20       42.62       31.63      7.19 o
   2  10  20       34.56       36.89      6.49 o
  -8   1  21        9.70       11.03      3.97 o
  -7   1  21        0.00        0.78      3.30 o
  -6   1  21        8.01        7.59      3.30 o
  -5   1  21        2.86        3.80      2.93 o
  -4   1  21      215.03      206.19      4.49 o
  -3   1  21      179.94      156.37      4.42 o
  -2   1  21       63.48       70.78      2.75 o
  -1   1  21       18.40       24.63      2.09 o
   0   1  21       10.28       11.88      2.02 o
   1   1  21       13.67       16.55      2.74 o
   2   1  21        9.76       11.52      2.59 o
   3   1  21        9.26       19.63      3.02 o
   4   1  21      905.47      868.95     18.60 o
   5   1  21      373.13      345.09     11.21 o
   6   1  21        5.11       14.06      4.12 o
   7   1  21        0.56        6.31      4.32 o
  -8   2  21        8.32        6.26      4.60 o
  -7   2  21       21.45       23.99      4.05 o
  -6   2  21       70.60       64.85      4.75 o
  -5   2  21        2.98        9.55      3.06 o
  -4   2  21       45.74       48.28      3.08 o
  -3   2  21       48.90       56.98      2.93 o
  -2   2  21       51.62       50.75      2.77 o
  -1   2  21       80.66       88.15      4.75 o
   0   2  21       47.63       61.02      3.76 o
   1   2  21        6.14        5.18      2.24 o
   2   2  21       22.22       23.79      3.12 o
   3   2  21      104.03       99.26      4.69 o
   4   2  21      194.77      177.97      8.25 o
   5   2  21        9.25       25.25      4.74 o
   6   2  21       15.86       21.65      4.59 o
   7   2  21        4.05        2.11      5.24 o
  -8   3  21        0.08       -7.21      7.21 o
  -7   3  21       11.41       13.98      4.51 o
  -6   3  21       39.39       45.55      4.83 o
  -5   3  21      148.55      149.30      6.65 o
  -4   3  21     1132.71     1148.39     14.77 o
  -3   3  21      550.99      566.83      8.37 o
  -2   3  21      161.47      153.31      4.40 o
  -1   3  21       35.90       41.02      2.69 o
   0   3  21       18.65       16.49      2.93 o
   1   3  21       24.94       21.85      2.51 o
   2   3  21       19.51        9.94      3.17 o
   3   3  21       37.62       37.15      4.67 o
   4   3  21      334.93      324.33     12.29 o
   5   3  21       78.61       72.74      6.36 o
   6   3  21        2.48        0.75      4.18 o
   7   3  21        4.03        5.34      4.48 o
  -7   4  21        2.91        2.96      4.27 o
  -6   4  21       36.01       38.21      5.21 o
  -5   4  21      114.03      122.17      7.06 o
  -4   4  21        0.00        2.79      2.89 o
  -3   4  21       14.71       12.44      3.00 o
  -2   4  21     1052.12      995.60     14.17 o
  -1   4  21      608.59      581.74     12.03 o
   0   4  21      126.51      139.32      5.81 o
   1   4  21      477.73      498.80     11.02 o
   2   4  21      190.28      199.37      7.12 o
   3   4  21      318.94      294.08      9.78 o
   4   4  21       89.02       69.07      6.98 o
   5   4  21        0.58        0.33      4.52 o
   6   4  21       33.06       36.02      5.73 o
   7   4  21       18.88       19.57      5.52 o
  -7   5  21       12.16       12.28      5.20 o
  -6   5  21        1.55        5.49      8.57 o
  -5   5  21        1.61        2.19      4.01 o
  -4   5  21       20.79       20.91      4.07 o
  -3   5  21        7.25        3.11      3.36 o
  -2   5  21     1252.50     1273.87     20.74 o
  -1   5  21      843.54      811.27     15.29 o
   0   5  21       51.62       43.79      4.28 o
   1   5  21      113.22      134.50      6.13 o
   2   5  21       45.41       51.52      5.34 o
   3   5  21        0.39        8.03      4.01 o
   4   5  21        0.49       12.10      7.11 o
   5   5  21        5.90        8.40      5.16 o
   6   5  21       14.78       19.85      6.07 o
  -6   6  21        3.79        7.27      4.65 o
  -5   6  21        0.02        0.78      4.32 o
  -4   6  21        7.09       12.14      3.96 o
  -3   6  21       79.00       88.21      5.56 o
  -2   6  21      137.83      162.77      7.78 o
  -1   6  21       74.78       76.71      5.20 o
   0   6  21       30.89       23.97      4.01 o
   1   6  21      107.35      106.50      5.87 o
   2   6  21        3.85        3.10      3.92 o
   3   6  21       98.03      100.46      6.81 o
   4   6  21       40.09       55.61      7.11 o
   5   6  21       34.93       35.26      6.60 o
   6   6  21       33.76       48.21      7.47 o
  -6   7  21        7.38        2.66      5.41 o
  -5   7  21       45.08       55.49      6.26 o
  -4   7  21       32.29       28.45      6.05 o
  -3   7  21       10.81       16.59      4.10 o
  -2   7  21       39.97       40.41      5.20 o
  -1   7  21       11.07       12.25      4.48 o
   0   7  21       19.41       14.68      4.08 o
   1   7  21        2.12        2.41      4.13 o
   2   7  21       10.13       12.23      4.58 o
   3   7  21        0.23        7.32      4.38 o
   4   7  21       10.29       -2.30      4.92 o
   5   7  21       51.00       51.56      7.65 o
  -5   8  21       63.30       65.99      7.06 o
  -4   8  21       32.74       43.31      6.79 o
  -3   8  21       52.44       45.90      5.22 o
  -2   8  21      155.89      164.12      8.45 o
  -1   8  21        3.01        8.50      4.42 o
   0   8  21        2.52        0.26      3.53 o
   1   8  21      161.02      142.29      8.14 o
   2   8  21      121.18      100.77      7.47 o
   3   8  21        0.09        6.54      4.63 o
   4   8  21        0.91        9.55      5.83 o
   5   8  21        1.22       -2.29     11.55 o
  -4   9  21        3.55        3.17      5.73 o
  -3   9  21        6.41       -0.11      4.69 o
  -2   9  21        1.80        1.97      4.74 o
  -1   9  21       19.86       14.79      5.05 o
   0   9  21       13.04        2.82      5.01 o
   1   9  21        1.20        1.34      4.77 o
   2   9  21       24.69       25.73      5.71 o
   3   9  21       60.51       66.87      7.10 o
  -2  10  21        3.66        8.65      5.91 o
  -1  10  21        2.46        4.82      5.79 o
   0  10  21        4.10        5.65      5.80 o
   1  10  21        0.50       -2.38      6.77 o
   2  10  21        1.26       -0.24      5.11 o
  -8   0  22       18.76       18.65      6.18 o
  -7   0  22        4.05        3.30      4.78 o
  -6   0  22       37.71       32.53      5.69 o
  -5   0  22      108.09      111.03      7.43 o
  -4   0  22      161.58      151.15      7.91 o
  -3   0  22      268.10      291.59      7.39 o
  -2   0  22      452.16      461.05      9.54 o
  -1   0  22      228.22      233.97      6.42 o
   0   0  22      132.46      132.21      6.93 o
   1   0  22        3.71        7.12      3.72 o
   2   0  22       38.56       31.90      4.64 o
   3   0  22      152.22      129.56      7.46 o
   4   0  22       62.39       56.35     16.07 o
   5   0  22      117.75      124.90     10.48 o
   6   0  22        3.65        7.90      5.47 o
   7   0  22        1.39       15.95      8.61 o
  -8   1  22       49.41       51.54      5.11 o
  -7   1  22       30.60       30.35      4.19 o
  -6   1  22       63.81       56.61      5.72 o
  -5   1  22       43.64       52.17      4.16 o
  -4   1  22       83.29      112.29      4.53 o
  -3   1  22      407.87      373.23      6.04 o
  -2   1  22       85.19       83.87      3.04 o
  -1   1  22       13.57        5.58      1.81 o
   0   1  22      356.24      334.59      6.17 o
   1   1  22        1.13        1.00      2.36 o
   2   1  22       83.83       71.05      4.56 o
   3   1  22      132.11      152.83      5.62 o
   4   1  22      352.46      359.96     11.35 o
   5   1  22       44.95       51.02      5.74 o
   6   1  22       16.27       20.69      4.57 o
   7   1  22        3.22        2.01      5.46 o
  -8   2  22       17.77       18.25      6.67 o
  -7   2  22        5.61        5.80      3.68 o
  -6   2  22       10.11       13.34      3.49 o
  -5   2  22       12.14       13.14      3.31 o
  -4   2  22       12.08       18.39      2.86 o
  -3   2  22        5.18        5.90      1.98 o
  -2   2  22       56.30       50.05      2.86 o
  -1   2  22       62.58       55.17      2.97 o
   0   2  22      285.98      274.29      5.68 o
   1   2  22       30.60       33.16      2.86 o
   2   2  22      179.33      167.75      5.83 o
   3   2  22       15.01       18.47      3.74 o
   4   2  22      153.56      167.33      8.13 o
   5   2  22      321.66      302.50     10.82 o
   6   2  22       11.95       11.59      4.38 o
   7   2  22       18.78       15.99      4.88 o
  -7   3  22        6.92       -2.72      7.21 o
  -6   3  22      119.89      120.93      7.99 o
  -5   3  22       32.34       38.17      4.53 o
  -4   3  22       82.31      115.34      4.84 o
  -3   3  22       15.93       18.33      2.69 o
  -2   3  22       66.10       63.71      3.19 o
  -1   3  22      249.56      252.11      6.57 o
   0   3  22      113.11      115.98      5.56 o
   1   3  22       16.02       17.42      2.58 o
   2   3  22       67.55       71.08      4.82 o
   3   3  22       13.55       14.94      4.18 o
   4   3  22       96.38      100.34      6.84 o
   5   3  22      170.95      155.98     15.49 o
   6   3  22       95.20       87.33      6.97 o
   7   3  22        0.21       -4.65      4.65 o
  -7   4  22       28.37       36.83      5.58 o
  -6   4  22       23.46       14.98      7.06 o
  -5   4  22        3.63       -0.40      3.86 o
  -4   4  22       55.09       63.61      5.09 o
  -3   4  22      132.21      143.35      5.49 o
  -2   4  22      500.06      467.83      8.85 o
  -1   4  22      682.95      623.60     12.71 o
   0   4  22        0.04        1.42      2.97 o
   1   4  22      203.20      202.92      7.15 o
   2   4  22       10.99       24.86      3.86 o
   3   4  22       76.03       83.55      6.13 o
   4   4  22       14.50        8.68      4.97 o
   5   4  22        0.08        4.41      4.33 o
   6   4  22       18.94       22.17      5.23 o
   7   4  22        1.55        5.89     10.29 o
  -7   5  22       10.38       18.09      5.10 o
  -6   5  22       50.05       51.72      6.01 o
  -5   5  22        0.96       -0.54      4.09 o
  -4   5  22       48.45       64.83      5.30 o
  -3   5  22      258.45      241.35      7.76 o
  -2   5  22       80.84       67.44      5.43 o
  -1   5  22       76.93       95.57      5.54 o
   0   5  22      192.23      170.65      6.88 o
   1   5  22      514.18      498.22     11.58 o
   2   5  22       11.69        7.56      4.12 o
   3   5  22       10.92        9.42      4.14 o
   4   5  22       19.84       18.31      5.45 o
   5   5  22        2.88       -3.29      4.44 o
   6   5  22       40.01       57.46      8.64 o
  -6   6  22        1.15        8.32      4.75 o
  -5   6  22       26.38       28.04      5.26 o
  -4   6  22       51.15       50.88      5.96 o
  -3   6  22        0.37        0.59      3.47 o
  -2   6  22        9.37       24.17      4.67 o
  -1   6  22       12.27       11.94      3.88 o
   0   6  22       53.67       56.47      5.27 o
   1   6  22       22.34       13.52      3.95 o
   2   6  22      145.54      149.10      7.88 o
   3   6  22        1.33        6.60      4.39 o
   4   6  22       22.13       33.94      6.56 o
   5   6  22       12.05       16.36      5.95 o
   6   6  22        7.37        4.37      5.53 o
  -6   7  22        1.60       -6.93      7.62 o
  -5   7  22       10.16       11.64      5.31 o
  -4   7  22        0.45       -0.14      4.82 o
  -3   7  22        1.26       -0.96      3.75 o
  -2   7  22      101.17       89.39      7.65 o
  -1   7  22        3.66        4.52      4.15 o
   0   7  22        2.67        5.26      3.74 o
   1   7  22       15.17       11.37      4.58 o
   2   7  22        1.47       -2.40      4.05 o
   3   7  22       91.73      104.23      7.51 o
   4   7  22       39.22       46.70      8.96 o
   5   7  22        0.89       -2.01      5.48 o
  -5   8  22        1.36       -1.63      5.09 o
  -4   8  22       97.71      126.57      9.55 o
  -3   8  22       25.44       28.30      4.94 o
  -2   8  22        1.50        7.87      4.68 o
  -1   8  22        0.10       -3.21      4.20 o
   0   8  22        0.84        1.86      4.78 o
   1   8  22        0.15       -0.41      4.36 o
   2   8  22       15.25       26.50      5.58 o
   3   8  22        4.62        6.30      4.81 o
   4   8  22        4.38       11.29      6.12 o
  -3   9  22        2.26       -2.00      4.91 o
  -2   9  22        8.61       12.10      5.04 o
  -1   9  22       10.09       15.71      5.21 o
   0   9  22        0.68        1.64      5.22 o
   1   9  22       23.89       22.09      5.73 o
   2   9  22        5.15        9.58      5.17 o
   3   9  22        1.57        9.37      5.15 o
  -1  10  22       20.79       16.69      6.29 o
   0  10  22        8.30        9.16      6.22 o
   1  10  22       26.07       28.09      7.26 o
  -7   1  23        1.78        2.63      3.45 o
  -6   1  23        5.06        2.44      3.24 o
  -5   1  23       68.71       84.26      4.85 o
  -4   1  23      127.48      146.11      5.63 o
  -3   1  23      234.43      233.43      4.84 o
  -2   1  23        0.75        0.69      1.73 o
  -1   1  23        0.02        2.07      1.79 o
   0   1  23       99.85      115.56      3.87 o
   1   1  23      144.81      142.78      5.39 o
   2   1  23      110.63      108.13      4.98 o
   3   1  23       37.41       40.69      3.74 o
   4   1  23       11.18        7.77      4.31 o
   5   1  23       11.93        6.41      4.32 o
   6   1  23       11.53       11.79      4.59 o
   7   1  23        8.01        6.21      6.36 o
  -7   2  23       15.05       12.97      3.94 o
  -6   2  23        0.00        0.54      3.30 o
  -5   2  23       42.73       43.98      4.20 o
  -4   2  23      135.30      141.25      4.93 o
  -3   2  23      224.15      236.63      6.41 o
  -2   2  23      254.47      273.79      5.41 o
  -1   2  23       64.54       73.33      3.35 o
   0   2  23       13.22       15.45      2.15 o
   1   2  23       16.05       20.85      2.75 o
   2   2  23      248.92      230.30      6.90 o
   3   2  23      160.30      154.82      6.64 o
   4   2  23      100.19      135.36      7.67 o
   5   2  23        2.64       17.12      5.07 o
   6   2  23       44.50       47.06      7.66 o
   7   2  23        3.50        4.45      4.44 o
  -7   3  23       12.62       15.42      4.73 o
  -6   3  23        1.54        0.42      3.65 o
  -5   3  23        0.07       -2.71      3.42 o
  -4   3  23        0.74        7.77      3.15 o
  -3   3  23       18.07       21.79      2.81 o
  -2   3  23        0.11       -2.47      2.47 o
  -1   3  23       22.75       25.15      3.28 o
   0   3  23      153.93      156.74      5.27 o
   1   3  23        2.38        2.15      3.00 o
   2   3  23        0.06        1.88      3.12 o
   3   3  23      213.95      211.53     10.06 o
   4   3  23       46.53       53.34      6.91 o
   5   3  23       35.09       35.53      5.55 o
   6   3  23        0.15        7.34      7.15 o
   7   3  23        4.84        5.27      4.81 o
  -7   4  23        1.86        6.28      4.50 o
  -6   4  23        3.86       -2.04      4.11 o
  -5   4  23        3.66       -2.76      4.04 o
  -4   4  23      112.80      118.52      6.72 o
  -3   4  23        3.39        4.00      2.90 o
  -2   4  23      315.13      329.92      7.67 o
  -1   4  23      268.98      278.73      7.25 o
   0   4  23      145.07      162.08      7.13 o
   1   4  23      257.33      245.64      7.89 o
   2   4  23      490.98      455.49     10.94 o
   3   4  23       43.34       47.97      5.39 o
   4   4  23       58.71       74.71      7.51 o
   5   4  23       37.49       33.98      5.66 o
   6   4  23        2.50        1.13      6.90 o
  -6   5  23       13.02       13.86      4.94 o
  -5   5  23        6.21       13.12      4.81 o
  -4   5  23        0.75        7.14      4.39 o
  -3   5  23       13.49       10.37      3.62 o
  -2   5  23       20.53       17.20      4.17 o
  -1   5  23       17.03       22.10      4.13 o
   0   5  23       46.87       54.90      4.74 o
   1   5  23       11.97       20.61      3.97 o
   2   5  23       11.30        1.54      3.96 o
   3   5  23        1.59       -0.01      3.94 o
   4   5  23        6.61       10.94      5.43 o
   5   5  23       13.36        9.09      5.55 o
   6   5  23       44.67       39.36      6.36 o
  -6   6  23        7.43       11.68      5.08 o
  -5   6  23        3.21        1.30      4.30 o
  -4   6  23       17.44       24.01      5.09 o
  -3   6  23        6.35        3.66      3.60 o
  -2   6  23      103.24       95.44      7.88 o
  -1   6  23       45.91       46.29      4.73 o
   0   6  23        1.62        0.23      3.43 o
   1   6  23      111.69      109.23      8.28 o
   2   6  23        6.46        0.45      4.10 o
   3   6  23       85.27       85.05      6.76 o
   4   6  23        4.14        1.22      5.33 o
   5   6  23        1.73       -3.29      5.68 o
  -5   7  23        1.82       -1.98      4.75 o
  -4   7  23        1.04        5.78      5.39 o
  -3   7  23        7.60       16.23      4.28 o
  -2   7  23       12.58       23.93      5.01 o
  -1   7  23      115.23      110.65      7.21 o
   0   7  23        4.80        7.69      3.90 o
   1   7  23       79.02       85.70      6.82 o
   2   7  23        2.77       -2.07      3.90 o
   3   7  23        0.02        2.63      4.80 o
   4   7  23        3.35        2.78      5.51 o
   5   7  23       14.22       21.49      6.86 o
  -4   8  23       69.60       78.00      8.20 o
  -3   8  23        4.36        6.22      4.33 o
  -2   8  23       11.54       12.91      5.04 o
  -1   8  23        7.96       11.07      4.75 o
   0   8  23        4.82        2.22      5.11 o
   1   8  23        1.30       -2.90      4.38 o
   2   8  23        0.57        1.04      4.67 o
   3   8  23       10.13        8.72      5.03 o
   4   8  23        3.50        6.40      6.09 o
  -3   9  23        2.79        6.82      5.24 o
  -2   9  23       24.34       26.82      5.71 o
  -1   9  23       12.74       14.28      6.02 o
   0   9  23        5.96        9.68      5.64 o
   1   9  23        2.16        1.18      5.56 o
   2   9  23       40.92       41.60      6.45 o
  -7   0  24       11.64       12.38      5.55 o
  -6   0  24       11.27       15.57      5.17 o
  -5   0  24        5.16        2.93      4.55 o
  -4   0  24       11.16       15.62      4.57 o
  -3   0  24      930.25      897.26     15.48 o
  -2   0  24      224.43      223.00      6.72 o
  -1   0  24       35.51       38.10      3.76 o
   0   0  24        0.75       -3.62      3.66 o
   1   0  24       46.84       58.29      5.81 o
   2   0  24       57.26       52.28      5.74 o
   3   0  24      117.74      138.67      8.15 o
   4   0  24       34.93       30.29      7.11 o
   5   0  24       13.22        4.90     10.69 o
   6   0  24        0.05       11.89      6.78 o
   7   0  24        1.37        6.66      7.12 o
  -7   1  24        0.05       -0.66      3.50 o
  -6   1  24        7.58        5.44      3.41 o
  -5   1  24        0.97        1.29      3.05 o
  -4   1  24        0.30        0.23      2.76 o
  -3   1  24       29.14       41.96      2.73 o
  -2   1  24       11.90        8.53      2.09 o
  -1   1  24        0.00        2.37      1.86 o
   0   1  24        2.07        2.53      2.08 o
   1   1  24       26.26       20.27      3.25 o
   2   1  24       13.07       15.06      3.22 o
   3   1  24       39.25       41.68      4.53 o
   4   1  24       71.46       63.50      6.12 o
   5   1  24      114.36      106.31      7.70 o
   6   1  24       16.80       22.37      5.11 o
   7   1  24        2.07        2.94      4.31 o
  -7   2  24       25.04       16.01      4.22 o
  -6   2  24       66.69       66.21      5.02 o
  -5   2  24       41.91       50.74      5.41 o
  -4   2  24       65.90       59.06      4.32 o
  -3   2  24        7.96       11.49      2.37 o
  -2   2  24       20.08       29.24      2.46 o
  -1   2  24       12.71        6.14      2.11 o
   0   2  24      179.16      171.04      5.27 o
   1   2  24        5.78        8.58      2.58 o
   2   2  24      327.34      322.48      8.58 o
   3   2  24       45.97       51.14      4.80 o
   4   2  24      151.27      161.68      8.37 o
   5   2  24       49.08       60.50      7.52 o
   6   2  24        0.18       -0.78      3.98 o
  -7   3  24        2.41        0.03      4.29 o
  -6   3  24        9.60       22.04      4.48 o
  -5   3  24       95.82       94.10      5.99 o
  -4   3  24       13.55        6.52      3.19 o
  -3   3  24       25.00       35.52      3.51 o
  -2   3  24       42.98       50.17      3.65 o
  -1   3  24       15.01       16.64      3.22 o
   0   3  24       51.36       61.74      3.94 o
   1   3  24      143.17      134.89      6.16 o
   2   3  24       10.82        6.05      3.42 o
   3   3  24       19.51       24.45      4.24 o
   4   3  24       29.98       27.74      5.14 o
   5   3  24        5.80       11.75      4.69 o
   6   3  24        0.47       -4.18      4.23 o
  -7   4  24        0.48       12.67     18.36 o
  -6   4  24        2.00        1.24      4.33 o
  -5   4  24        0.06       -0.90      4.00 o
  -4   4  24        4.30        8.66      3.87 o
  -3   4  24       41.04       43.73      4.23 o
  -2   4  24       98.16      114.29      4.86 o
  -1   4  24      105.55      108.42      4.96 o
   0   4  24        0.21       -0.19      3.21 o
   1   4  24       52.70       47.20      4.65 o
   2   4  24       12.92       17.90      4.47 o
   3   4  24        3.06        7.59      4.10 o
   4   4  24        3.86        5.42      5.09 o
   5   4  24       13.73       11.77      4.88 o
   6   4  24       53.06       47.82      6.52 o
  -6   5  24        4.00       -2.98      4.40 o
  -5   5  24       85.31       83.12      6.99 o
  -4   5  24       72.92       73.69      6.52 o
  -3   5  24        7.11        4.91      3.41 o
  -2   5  24        4.62        7.14      3.80 o
  -1   5  24      442.38      454.31     11.22 o
   0   5  24       75.45       70.61      5.29 o
   1   5  24        1.58       11.94      3.91 o
   2   5  24        3.08       -1.35      3.79 o
   3   5  24       38.35       47.87      5.72 o
   4   5  24       54.51       45.04      7.06 o
   5   5  24       11.56       12.75      5.81 o
   6   5  24        7.61       11.07      6.37 o
  -6   6  24        1.75        1.03     10.32 o
  -5   6  24       22.38       18.44      5.24 o
  -4   6  24       11.55        5.63      4.69 o
  -3   6  24       26.65       23.98      4.35 o
  -2   6  24        5.58        7.63      5.19 o
  -1   6  24       87.89       72.90      5.47 o
   0   6  24        9.85        7.61      3.74 o
   1   6  24        5.38        3.79      4.23 o
   2   6  24        6.34        2.50      4.31 o
   3   6  24       28.90       31.80      8.95 o
   4   6  24       16.96        9.68      5.65 o
   5   6  24        4.07        6.80      5.84 o
  -5   7  24        2.75        1.91      4.96 o
  -4   7  24       40.58       47.08      7.08 o
  -3   7  24       87.85       94.82      6.34 o
  -2   7  24       34.08       46.17      5.80 o
  -1   7  24        7.77       19.12      5.00 o
   0   7  24        0.31        2.29      3.86 o
   1   7  24        3.41        7.16      4.39 o
   2   7  24       36.05       37.44      5.68 o
   3   7  24        3.05        0.20      4.54 o
   4   7  24        0.04       -0.41      5.32 o
  -4   8  24       23.27       26.56      6.77 o
  -3   8  24        4.00        7.24      4.41 o
  -2   8  24       70.58       83.38      6.99 o
  -1   8  24       71.16       71.95      8.63 o
   0   8  24        7.80        2.38      6.99 o
   1   8  24        3.50        7.52      4.87 o
   2   8  24        1.77        4.01      4.74 o
   3   8  24        1.24        1.92      4.74 o
  -2   9  24        9.20       12.92      5.48 o
  -1   9  24        1.46       -5.47      5.47 o
   0   9  24       12.73       10.69      5.79 o
   1   9  24       21.36       26.42      6.94 o
   2   9  24        8.82        7.33      5.37 o
  -7   1  25        0.72       -1.91      3.47 o
  -6   1  25        4.12        3.41      3.42 o
  -5   1  25      120.67      120.42      5.78 o
  -4   1  25        0.60        4.51      3.04 o
  -3   1  25       59.85       72.86      3.40 o
  -2   1  25        6.71        6.06      2.10 o
  -1   1  25        4.16        5.83      2.06 o
   0   1  25       50.74       51.46      3.17 o
   1   1  25      157.82      131.39      5.57 o
   2   1  25       25.68       27.92      3.68 o
   3   1  25        8.70        6.59      3.67 o
   4   1  25        3.75        6.55      4.18 o
   5   1  25       10.60       28.54      9.95 o
   6   1  25       17.75       18.61      5.65 o
  -7   2  25        6.44       11.17      4.03 o
  -6   2  25       26.32       20.42      4.08 o
  -5   2  25        2.78        4.68      3.28 o
  -4   2  25        1.43        4.89      3.14 o
  -3   2  25      107.61      113.09      4.05 o
  -2   2  25      444.98      414.84      6.78 o
  -1   2  25      190.88      172.37      5.42 o
   0   2  25        7.93        7.71      2.51 o
   1   2  25       26.22       39.72      3.37 o
   2   2  25       55.77       45.19      4.16 o
   3   2  25       71.11       81.06      7.16 o
   4   2  25        0.17       -1.38      4.09 o
   5   2  25       12.16       15.67      4.93 o
   6   2  25       11.82       12.56      5.19 o
  -7   3  25       11.77       11.76      6.84 o
  -6   3  25        0.14       -3.80      3.80 o
  -5   3  25        7.77       12.79      4.19 o
  -4   3  25       19.66       23.85      4.17 o
  -3   3  25        0.04        0.44      2.87 o
  -2   3  25        0.09        1.99      2.65 o
  -1   3  25        3.87        3.99      2.87 o
   0   3  25      143.15      122.36      5.05 o
   1   3  25      275.75      252.72      8.11 o
   2   3  25       25.03       31.56      3.94 o
   3   3  25       36.46       36.21      4.60 o
   4   3  25       50.14       50.64      6.07 o
   5   3  25        9.09        8.71      4.63 o
   6   3  25       26.00       25.86      5.57 o
  -6   4  25        0.63       -2.93      4.32 o
  -5   4  25        1.04       -4.08      4.08 o
  -4   4  25        3.37        1.85      3.60 o
  -3   4  25       49.32       45.05      3.84 o
  -2   4  25       32.98       32.37      3.83 o
  -1   4  25       10.34        9.12      3.17 o
   0   4  25       15.39        8.69      3.60 o
   1   4  25       34.63       36.26      4.50 o
   2   4  25       88.01       76.13      6.32 o
   3   4  25       66.85       47.01      5.61 o
   4   4  25       13.30       13.24      4.83 o
   5   4  25        0.20        4.06      4.55 o
   6   4  25        0.22       -2.34      4.73 o
  -6   5  25        8.55        9.62      5.08 o
  -5   5  25        0.96       -2.92      4.08 o
  -4   5  25        0.30        5.35      4.59 o
  -3   5  25       27.60       32.46      4.53 o
  -2   5  25       36.36       30.46      4.50 o
  -1   5  25       71.22       61.41      5.19 o
   0   5  25       63.96       69.07      5.38 o
   1   5  25      166.25      168.30      7.24 o
   2   5  25        3.76        2.80      4.07 o
   3   5  25       72.20       68.10      6.34 o
   4   5  25       43.21       38.74      6.88 o
   5   5  25        9.87        8.41      5.19 o
  -5   6  25        0.69        2.78      4.68 o
  -4   6  25       11.72        3.22      4.70 o
  -3   6  25        0.50        2.98      3.83 o
  -2   6  25       54.23       62.08      5.58 o
  -1   6  25       95.96       99.66      7.02 o
   0   6  25        8.65       15.83      4.16 o
   1   6  25       25.22       30.61      5.28 o
   2   6  25        4.07        6.01      4.50 o
   3   6  25       24.11       18.32      5.03 o
   4   6  25       20.48       24.17      6.45 o
   5   6  25       23.53       20.47      6.94 o
  -4   7  25       31.41       39.23      6.42 o
  -3   7  25       18.88       22.67      4.84 o
  -2   7  25       41.35       46.27      5.45 o
  -1   7  25      145.61      138.65      8.12 o
   0   7  25       84.70       85.11      6.17 o
   1   7  25       25.42       34.15      5.75 o
   2   7  25        8.73        4.61      5.98 o
   3   7  25        6.96       -1.60      4.61 o
   4   7  25       13.22       22.39      6.90 o
  -3   8  25        5.05        0.05      4.90 o
  -2   8  25       13.29       14.12      4.93 o
  -1   8  25        5.04        4.76      4.85 o
   0   8  25        0.12        3.70      5.29 o
   1   8  25        2.28        6.13      4.88 o
   2   8  25       35.57       22.02      6.07 o
   3   8  25        1.11       -1.21      5.99 o
  -1   9  25        0.81        6.56      5.81 o
   0   9  25       25.53       28.06      7.16 o
   1   9  25       14.08       14.65      8.15 o
  -7   0  26       19.54       15.09      6.02 o
  -6   0  26       44.90       61.71      7.25 o
  -5   0  26        8.86        8.29      5.62 o
  -4   0  26       22.61       30.93     10.81 o
  -3   0  26      214.96      216.34      6.95 o
  -2   0  26      133.86      146.97      5.93 o
  -1   0  26        0.91       -0.58      2.74 o
   0   0  26        3.59       -0.15      5.13 o
   1   0  26       92.53       84.85      6.81 o
   2   0  26      143.50      138.38      8.50 o
   3   0  26        2.13       -3.46      6.95 o
   4   0  26        0.56        3.01      5.96 o
   5   0  26       27.31       20.14      7.42 o
   6   0  26       27.45       23.70     14.38 o
  -7   1  26        4.75        5.51      3.94 o
  -6   1  26        0.03       -0.94      3.37 o
  -5   1  26        8.14       11.10      3.56 o
  -4   1  26       20.75       15.94      3.44 o
  -3   1  26       85.18       84.96      3.67 o
  -2   1  26      103.42      103.89      3.75 o
  -1   1  26        0.31       -1.44      1.94 o
   0   1  26        0.95       -0.51      2.47 o
   1   1  26       57.07       58.34      3.92 o
   2   1  26      332.65      322.94      8.47 o
   3   1  26        0.10       -0.42      4.04 o
   4   1  26       97.25       77.87      6.84 o
   5   1  26       12.70       21.14      7.61 o
   6   1  26        1.56        6.21      9.01 o
  -6   2  26        6.36        0.78      3.58 o
  -5   2  26       25.94       27.12      4.12 o
  -4   2  26        2.71       -1.01      3.00 o
  -3   2  26      211.54      202.22      5.17 o
  -2   2  26       70.48       81.00      3.79 o
  -1   2  26       16.68       16.45      2.76 o
   0   2  26       24.44       26.22      3.20 o
   1   2  26       58.29       48.76      4.80 o
   2   2  26       12.00       12.12      3.43 o
   3   2  26        4.35        6.95      3.66 o
   4   2  26       20.83       10.17      4.62 o
   5   2  26        1.09       -3.84      4.84 o
   6   2  26        0.08        3.20      4.68 o
  -6   3  26        7.47       11.72      4.25 o
  -5   3  26       13.40       18.65      5.21 o
  -4   3  26       32.11       39.78      4.66 o
  -3   3  26        3.04        2.37      2.83 o
  -2   3  26      123.42      133.01      5.14 o
  -1   3  26       58.33       60.34      5.25 o
   0   3  26       73.90       73.52      5.17 o
   1   3  26       40.86       48.77      5.82 o
   2   3  26       22.75       21.56      4.33 o
   3   3  26       12.50       16.41      4.18 o
   4   3  26        0.87       -0.80      4.25 o
   5   3  26        7.12       11.03      6.30 o
   6   3  26        3.43        3.06      4.90 o
  -6   4  26        8.08        9.80      4.83 o
  -5   4  26        0.53       -3.77      4.24 o
  -4   4  26        1.76        9.81      4.05 o
  -3   4  26       18.99       26.02      3.61 o
  -2   4  26        0.38        1.58      3.42 o
  -1   4  26       63.13       46.14      4.77 o
   0   4  26        3.93       -0.85      3.40 o
   1   4  26        1.25        3.70      3.53 o
   2   4  26       67.05       76.84      6.47 o
   3   4  26      135.37      130.44      7.74 o
   4   4  26       89.26       86.82      7.34 o
   5   4  26        1.67        0.53      5.15 o
  -5   5  26       15.97        7.29      7.12 o
  -4   5  26      125.80      128.89      8.10 o
  -3   5  26       27.58       28.85      5.07 o
  -2   5  26       44.73       48.32      5.08 o
  -1   5  26        8.20        4.27      3.75 o
   0   5  26       78.25       89.36      6.31 o
   1   5  26        8.57        6.92      3.75 o
   2   5  26       23.06       26.33      5.16 o
   3   5  26       16.58       16.79      4.81 o
   4   5  26        8.05       13.03      5.89 o
   5   5  26        3.75        1.60      5.04 o
  -5   6  26       14.16       14.45      5.79 o
  -4   6  26        7.69        7.05      4.96 o
  -3   6  26        5.68       10.70      4.23 o
  -2   6  26       26.16       33.54      5.01 o
  -1   6  26       12.00        9.35      4.60 o
   0   6  26        0.03       -1.89      3.64 o
   1   6  26       16.78       14.61      4.71 o
   2   6  26        0.15       -0.06      4.29 o
   3   6  26        4.88        5.51      4.69 o
   4   6  26        3.48        7.23      6.56 o
  -4   7  26       10.02       17.25      5.77 o
  -3   7  26        0.85        2.46      4.96 o
  -2   7  26        1.39       -4.04      4.04 o
  -1   7  26        0.20       -2.72      4.48 o
   0   7  26        1.59       -1.99      6.66 o
   1   7  26        0.01       -0.31      4.53 o
   2   7  26        4.23        5.72      5.14 o
   3   7  26        2.13       -5.02      5.02 o
  -3   8  26        0.00       -1.29      5.02 o
  -2   8  26       18.12       12.26      4.83 o
  -1   8  26        2.92        4.95      5.03 o
   0   8  26        3.18        1.26      5.63 o
   1   8  26        8.92       16.33      5.53 o
   2   8  26        2.88        0.75      5.07 o
  -6   1  27       30.20       33.04      4.51 o
  -5   1  27       30.30       39.20      4.41 o
  -4   1  27       14.74       20.80      3.67 o
  -3   1  27       68.81       86.65      3.76 o
  -2   1  27      208.37      215.84      5.09 o
  -1   1  27       68.42       57.38      3.12 o
   0   1  27        4.22        9.79      2.90 o
   1   1  27        3.52        0.79      3.45 o
   2   1  27        1.55        1.69      3.04 o
   3   1  27       13.90       12.40      4.57 o
   4   1  27       98.85       98.75      7.57 o
   5   1  27       23.64       22.67      5.35 o
   6   1  27        2.29       -3.42      4.58 o
  -6   2  27        1.12        1.72      3.63 o
  -5   2  27        8.23       10.99      3.66 o
  -4   2  27        1.69       -1.20      3.53 o
  -3   2  27        6.16       12.84      2.82 o
  -2   2  27       66.26       60.52      3.56 o
  -1   2  27        0.97       -0.05      2.51 o
   0   2  27       24.35       28.03      3.35 o
   1   2  27      125.20      116.46      5.67 o
   2   2  27       97.46       88.61      5.25 o
   3   2  27        2.79        1.34      3.98 o
   4   2  27       98.32       94.19      7.52 o
   5   2  27        0.88       -5.17      5.17 o
  -6   3  27       13.36       22.40      4.88 o
  -5   3  27        0.38        7.32      3.93 o
  -4   3  27        5.20        6.80      3.86 o
  -3   3  27        9.72       11.91      2.97 o
  -2   3  27       34.39       31.43      3.53 o
  -1   3  27        2.53        1.01      3.09 o
   0   3  27        0.19       -0.37      3.08 o
   1   3  27        0.31        1.29      3.15 o
   2   3  27       24.07       19.03      4.21 o
   3   3  27        3.15        4.72      5.02 o
   4   3  27        3.30        5.57      5.47 o
   5   3  27        0.23        0.77      4.63 o
  -6   4  27        7.70       18.04      8.17 o
  -5   4  27       10.29       10.27      5.03 o
  -4   4  27       25.35       25.90      4.75 o
  -3   4  27       27.98       31.16      4.23 o
  -2   4  27      150.87      145.18      8.88 o
  -1   4  27       67.42       60.86      5.24 o
   0   4  27       42.90       50.46      4.93 o
   1   4  27       61.52       60.60      5.23 o
   2   4  27       16.67       17.77      4.83 o
   3   4  27        0.00        3.08      4.44 o
   4   4  27        2.35       10.90      5.02 o
   5   4  27        5.19       -0.97      4.76 o
  -5   5  27        0.00       -2.27      4.68 o
  -4   5  27        1.66        9.23      5.48 o
  -3   5  27        0.09       -0.30      4.30 o
  -2   5  27        0.01        0.76      3.75 o
  -1   5  27        3.91        0.66      4.06 o
   0   5  27        0.10        1.66      3.72 o
   1   5  27        0.77       -3.67      3.67 o
   2   5  27        1.23       -1.82      4.13 o
   3   5  27        4.79        3.34      5.52 o
   4   5  27        0.64       -2.39      5.10 o
  -4   6  27        5.27       10.73      5.26 o
  -3   6  27        0.14        1.99      4.57 o
  -2   6  27        0.52        0.68      4.00 o
  -1   6  27       11.22        4.31      5.06 o
   0   6  27       15.51       14.98      4.41 o
   1   6  27       16.30       21.10      5.24 o
   2   6  27       47.64       63.20      6.76 o
   3   6  27        6.79       12.77      6.11 o
   4   6  27       37.48       42.89      7.62 o
  -3   7  27        0.09       -4.64      4.64 o
  -2   7  27        0.48       -1.24      4.17 o
  -1   7  27       10.15        3.90      4.82 o
   0   7  27        0.00        0.26      7.72 o
   1   7  27        3.54       -3.65      5.34 o
   2   7  27        1.40       -3.42      4.67 o
   3   7  27       11.55       13.74      6.52 o
  -2   8  27        0.12       -3.12      4.56 o
  -1   8  27        3.78       -2.99      5.39 o
   0   8  27       35.95       43.22      7.63 o
   1   8  27        0.58        1.48      5.62 o
  -6   0  28        1.70       -0.33      5.22 o
  -5   0  28       33.10       38.02      6.33 o
  -4   0  28       58.96       67.52      6.82 o
  -3   0  28       65.87       64.22      5.25 o
  -2   0  28       53.10       54.37      4.49 o
  -1   0  28       12.95        8.41      3.38 o
   0   0  28        7.75        8.28      3.39 o
   1   0  28        6.10        7.33      4.71 o
   2   0  28      185.64      183.23     16.87 o
   3   0  28       44.75       30.87     10.32 o
   4   0  28       16.09       13.90      7.38 o
   5   0  28       15.80       13.78     12.70 o
  -6   1  28       18.65       17.06      4.22 o
  -5   1  28       70.25       78.99      5.37 o
  -4   1  28        2.15        1.91      5.44 o
  -3   1  28       85.89       88.14      4.45 o
  -2   1  28       18.38       22.26      2.89 o
  -1   1  28        2.49       -1.32      2.32 o
   0   1  28       28.94       26.11      3.94 o
   1   1  28        0.65        0.24      2.79 o
   2   1  28       17.43       13.59      3.56 o
   3   1  28        0.13       -3.16      3.96 o
   4   1  28       41.61       46.35      6.23 o
   5   1  28        4.88       10.64      5.03 o
  -6   2  28        2.82       -3.93      3.93 o
  -5   2  28        1.56       -3.67      3.67 o
  -4   2  28        3.69        7.60      3.92 o
  -3   2  28        8.66        3.95      3.27 o
  -2   2  28       48.80       46.86      3.41 o
  -1   2  28       79.38       72.06      4.04 o
   0   2  28        7.11       10.11      3.27 o
   1   2  28       34.92       38.28      4.27 o
   2   2  28        8.45        6.96      3.88 o
   3   2  28        2.82        2.25      4.16 o
   4   2  28       55.56       53.20      6.55 o
   5   2  28       40.46       38.04      6.30 o
  -6   3  28        0.66       -2.36      5.68 o
  -5   3  28        1.15        3.46      4.04 o
  -4   3  28        8.61        7.05      4.03 o
  -3   3  28       15.56       14.76      3.45 o
  -2   3  28       34.23       44.08      3.90 o
  -1   3  28      120.11      119.76      5.48 o
   0   3  28        2.71       -2.79      2.79 o
   1   3  28       44.69       43.19      4.40 o
   2   3  28        1.23        5.28      3.79 o
   3   3  28        0.18       -1.56      4.27 o
   4   3  28       31.61       35.62      6.12 o
   5   3  28        8.45        5.50      5.09 o
  -5   4  28        4.69        2.67      4.59 o
  -4   4  28        4.23        7.25      4.08 o
  -3   4  28        1.21       -3.24      3.24 o
  -2   4  28      111.00      110.75      6.34 o
  -1   4  28       18.60       18.10      4.25 o
   0   4  28       49.40       48.25      5.06 o
   1   4  28       15.67       19.07      4.41 o
   2   4  28        0.20        4.25      4.26 o
   3   4  28        1.58       -3.03      4.35 o
   4   4  28        0.63       -0.39      4.65 o
  -5   5  28        0.36        0.43      4.81 o
  -4   5  28        3.94       11.55      5.09 o
  -3   5  28        2.80        0.84      4.07 o
  -2   5  28        3.51        4.00      3.97 o
  -1   5  28        7.48       13.30      4.81 o
   0   5  28        3.70       -3.63      3.63 o
   1   5  28        0.55       -1.14      4.29 o
   2   5  28        1.04        3.64      4.63 o
   3   5  28        4.17        4.41      6.71 o
   4   5  28        6.26       -1.87      4.93 o
  -4   6  28       14.24       16.37      5.79 o
  -3   6  28       15.03        5.25      5.55 o
  -2   6  28        4.00        4.64      4.32 o
  -1   6  28        2.75       -4.13      4.13 o
   0   6  28        6.36        5.57      4.78 o
   1   6  28        1.47        2.50      4.64 o
   2   6  28        5.24        5.27      5.60 o
   3   6  28        0.03        0.14      5.82 o
  -3   7  28        4.57        7.34      5.99 o
  -2   7  28        3.40        0.41      4.31 o
  -1   7  28        7.11        6.49      4.98 o
   0   7  28        1.28        4.39      5.45 o
   1   7  28        0.78        2.21      4.89 o
   2   7  28        0.23        1.01      4.82 o
  -6   1  29        1.59        4.35      5.04 o
  -5   1  29        6.46        9.56      3.86 o
  -4   1  29       13.94       17.23      4.27 o
  -3   1  29        3.07        5.79      3.79 o
  -2   1  29        4.96        5.53      2.59 o
  -1   1  29       74.36       77.51      3.93 o
   0   1  29       46.88       39.26      3.74 o
   1   1  29        7.58        8.14      3.41 o
   2   1  29       15.19       20.35      4.46 o
   3   1  29       10.23       14.71      4.83 o
   4   1  29       17.85       18.78      5.55 o
   5   1  29        5.42       10.42      5.14 o
  -5   2  29       10.56        4.42      4.17 o
  -4   2  29       11.76       21.61      4.57 o
  -3   2  29        1.63        3.27      3.28 o
  -2   2  29        0.11        0.83      2.72 o
  -1   2  29        1.01        1.54      2.71 o
   0   2  29        6.37       10.94      3.42 o
   1   2  29       24.24       16.53      3.86 o
   2   2  29       29.02       15.66      4.37 o
   3   2  29       10.32        9.59      4.95 o
   4   2  29       75.47       97.70      8.12 o
   5   2  29       38.79       39.47      8.81 o
  -5   3  29        3.66        2.27      4.57 o
  -4   3  29        1.97        1.58      4.02 o
  -3   3  29        0.93       -3.00      3.28 o
  -2   3  29        3.20        2.15      2.90 o
  -1   3  29       47.98       44.71      4.07 o
   0   3  29       17.32       13.04      3.75 o
   1   3  29       25.10       19.31      4.16 o
   2   3  29       20.86       27.04      4.71 o
   3   3  29       30.34       39.34      5.99 o
   4   3  29       23.93       40.67      6.46 o
  -5   4  29        0.14       -0.84      4.69 o
  -4   4  29        9.28        8.38      4.36 o
  -3   4  29       10.43       13.64      5.81 o
  -2   4  29        0.94        2.84      3.80 o
  -1   4  29       15.05       10.90      4.11 o
   0   4  29        0.42        0.86      3.76 o
   1   4  29        0.38       -3.87      3.87 o
   2   4  29       11.82        1.63      4.02 o
   3   4  29        4.42        2.78      4.82 o
   4   4  29       10.80       20.06      5.74 o
  -4   5  29        5.99        7.46      5.08 o
  -3   5  29        0.44       -2.01      4.72 o
  -2   5  29        0.51       -3.92      4.02 o
  -1   5  29        1.55       -4.14      4.14 o
   0   5  29        1.85       -3.13      3.79 o
   1   5  29        0.64        9.28      4.87 o
   2   5  29       54.09       58.86      6.78 o
   3   5  29       23.70       43.53      9.57 o
  -3   6  29        0.47        4.69      5.65 o
  -2   6  29        3.32        6.48      4.44 o
  -1   6  29        0.51       -0.01      4.71 o
   0   6  29        0.38       -4.84      4.84 o
   1   6  29       43.80       38.02      6.21 o
   2   6  29        6.37        0.34      4.96 o
   3   6  29        0.66       -6.83      6.83 o
  -2   7  29        5.73        1.86      4.70 o
  -1   7  29        0.00       -4.62      4.62 o
   0   7  29        0.40        1.78      5.65 o
   1   7  29        4.13       -0.31      4.91 o
  -5   0  30       39.27       27.06      6.36 o
  -4   0  30        0.64        5.45      4.87 o
  -3   0  30      104.59      105.02      7.86 o
  -2   0  30        0.06        1.52      3.90 o
  -1   0  30        3.55        3.06      3.86 o
   0   0  30       47.79       44.25      6.66 o
   1   0  30       80.35       59.37      7.07 o
   2   0  30       26.32       28.66      7.74 o
   3   0  30        0.43       -6.02      6.02 o
   4   0  30        1.45       -2.73      6.42 o
  -5   1  30        5.76        4.95      4.16 o
  -4   1  30        0.87        3.01      3.94 o
  -3   1  30        9.51        3.87      3.90 o
  -2   1  30        1.79        1.93      2.80 o
  -1   1  30        7.39       11.94      2.84 o
   0   1  30        5.68        9.11      2.98 o
   1   1  30      103.58      115.16      5.96 o
   2   1  30       61.86       40.05      5.16 o
   3   1  30        0.33        2.13      5.14 o
   4   1  30       16.08       11.33      5.19 o
  -5   2  30       23.64       28.50      5.69 o
  -4   2  30        3.31       11.86      4.45 o
  -3   2  30        0.71       -3.00      3.52 o
  -2   2  30        1.56        3.67      2.90 o
  -1   2  30       45.66       40.57      3.65 o
   0   2  30        8.42        1.22      3.23 o
   1   2  30       27.05       31.11      4.35 o
   2   2  30       92.54       85.59      6.35 o
   3   2  30        1.58       -0.02      5.41 o
   4   2  30       10.60       13.99      5.56 o
  -5   3  30        4.60       -0.87      4.29 o
  -4   3  30        0.47        6.53      4.23 o
  -3   3  30        7.04       12.01      4.33 o
  -2   3  30        6.59       12.15      3.52 o
  -1   3  30        4.61        8.20      3.34 o
   0   3  30       28.29       29.27      4.13 o
   1   3  30       25.89       20.83      4.17 o
   2   3  30       30.27       29.96      5.02 o
   3   3  30        6.99       11.60      5.34 o
   4   3  30        6.19       10.19      5.49 o
  -4   4  30        5.81        5.83      4.35 o
  -3   4  30        4.62        8.42      4.90 o
  -2   4  30        4.94        1.34      3.96 o
  -1   4  30        3.39        4.02      4.33 o
   0   4  30       54.54       54.16      5.43 o
   1   4  30       20.70       14.68      4.41 o
   2   4  30        4.89        4.76      4.41 o
   3   4  30       13.93       23.94      6.01 o
  -4   5  30       10.43       21.09      8.51 o
  -3   5  30        0.89       -0.30      4.93 o
  -2   5  30        0.02        2.67      4.01 o
  -1   5  30        0.02        4.20      4.70 o
   0   5  30       10.07        7.66      4.34 o
   1   5  30       17.35       14.59      5.26 o
   2   5  30        0.40        2.76      4.93 o
   3   5  30       24.73       45.81      7.06 o
  -2   6  30        7.35       -2.20      4.44 o
  -1   6  30        6.11        2.95      5.10 o
   0   6  30        9.78       12.36      6.00 o
   1   6  30       10.67       20.11      5.58 o
   2   6  30       12.16       18.91      5.96 o
  -5   1  31       51.79       56.54      6.05 o
  -4   1  31        7.67        5.75      4.52 o
  -3   1  31       24.67       27.51      4.74 o
  -2   1  31       25.71       29.52      3.52 o
  -1   1  31       12.81        9.80      2.88 o
   0   1  31        9.62        9.99      3.41 o
   1   1  31       26.96       34.47      4.57 o
   2   1  31       13.49       16.80      6.24 o
   3   1  31        1.64       -4.53      4.53 o
   4   1  31        4.07        6.20      5.18 o
  -4   2  31        6.19        3.97      4.16 o
  -3   2  31        1.15        4.15      3.98 o
  -2   2  31        9.71       11.18      3.22 o
  -1   2  31       16.01       11.36      3.24 o
   0   2  31        0.73        2.61      3.36 o
   1   2  31       28.13       27.35      4.44 o
   2   2  31        3.87        3.22      4.14 o
   3   2  31       11.65       10.83      5.47 o
   4   2  31       45.65       51.13      7.11 o
  -4   3  31        0.03       -3.46      4.12 o
  -3   3  31        3.09       -1.66      3.99 o
  -2   3  31        1.33        1.77      3.33 o
  -1   3  31        0.72       -0.92      3.40 o
   0   3  31       67.10       83.33      7.31 o
   1   3  31       29.88       40.69      5.21 o
   2   3  31        8.61       15.01      5.77 o
   3   3  31       27.52       22.36      5.80 o
  -4   4  31        7.20        7.70      8.44 o
  -3   4  31        1.12       -0.60      4.85 o
  -2   4  31        0.42       -0.88      3.55 o
  -1   4  31       43.16       49.50      5.00 o
   0   4  31       16.80       21.76      4.36 o
   1   4  31        1.82        0.91      4.06 o
   2   4  31       71.97       85.62      6.83 o
   3   4  31       19.12       20.97      5.98 o
  -3   5  31        0.09       -5.01      5.01 o
  -2   5  31        6.48        8.16      4.46 o
  -1   5  31        4.36        2.14      4.72 o
   0   5  31        3.80        2.94      5.46 o
   1   5  31       23.36       20.17      5.61 o
   2   5  31        0.88       -0.03      4.87 o
  -1   6  31        1.01        2.15      4.96 o
   0   6  31       18.77       17.71      6.34 o
  -4   0  32        5.19        8.64      7.21 o
  -3   0  32      162.32      159.09     12.23 o
  -2   0  32       45.14       42.84      6.60 o
  -1   0  32        9.55        3.82      4.96 o
   0   0  32        1.48       -2.73      4.07 o
   1   0  32      163.03      180.85     10.48 o
   2   0  32       53.14       48.38     10.89 o
   3   0  32        1.14       -5.76      6.16 o
  -4   1  32        0.75        0.65      4.26 o
  -3   1  32       14.54       21.15      4.66 o
  -2   1  32        8.49       11.60      3.83 o
  -1   1  32       13.14        9.73      3.24 o
   0   1  32       25.21       23.78      3.99 o
   1   1  32        3.65        7.51      3.90 o
   2   1  32        1.37       -1.08      4.72 o
   3   1  32       13.14       25.08      5.78 o
  -4   2  32        1.48        1.01      4.14 o
  -3   2  32       19.05       15.37      4.59 o
  -2   2  32        0.71       -2.72      3.28 o
  -1   2  32        5.51        3.23      3.09 o
   0   2  32        1.24       -0.41      3.49 o
   1   2  32        0.08        0.73      4.85 o
   2   2  32        0.34        6.38      5.02 o
   3   2  32       12.13       15.52      5.60 o
  -3   3  32        2.41        5.30      4.95 o
  -2   3  32        2.93        0.82      3.63 o
  -1   3  32        0.45       -2.19      3.38 o
   0   3  32       23.60       32.58      4.68 o
   1   3  32        3.42        7.46      4.34 o
   2   3  32        0.14       -0.31      4.74 o
   3   3  32        7.72        2.57      5.11 o
  -3   4  32        0.05       -2.86      5.01 o
  -2   4  32        6.15       17.71      4.40 o
  -1   4  32        2.73        5.89      3.94 o
   0   4  32       13.10        8.82      4.08 o
   1   4  32        8.19        2.47      4.35 o
   2   4  32        0.14       -0.38      5.14 o
  -2   5  32        2.12       14.62      7.91 o
  -1   5  32        3.04        1.77      4.46 o
   0   5  32        0.09       -0.22      5.40 o
   1   5  32        1.82        2.51      4.91 o
  -3   1  33      114.21      143.91      8.57 o
  -2   1  33      123.44      129.02      7.15 o
  -1   1  33        5.35        1.63      3.38 o
   0   1  33        4.95       10.24      3.67 o
   1   1  33        1.69        2.32      3.78 o
   2   1  33        0.28        2.31      5.01 o
   3   1  33        2.97        7.91      5.33 o
  -3   2  33       33.41       42.36      6.11 o
  -2   2  33        3.10        3.09      4.25 o
  -1   2  33        0.10        1.73      3.46 o
   0   2  33        9.01        9.69      3.96 o
   1   2  33        0.97        1.40      4.13 o
   2   2  33        7.21       14.42      5.68 o
  -3   3  33        0.27        2.03      6.97 o
  -2   3  33        8.77        6.48      4.43 o
  -1   3  33        4.44        5.65      3.92 o
   0   3  33        7.68        6.51      3.98 o
   1   3  33        2.33       -0.82      4.27 o
   2   3  33        9.44        1.53      5.03 o
  -2   4  33        1.82        6.20      5.08 o
  -1   4  33        9.61       10.12      4.14 o
   0   4  33        3.07        3.49      4.65 o
   1   4  33       21.16       19.98      5.16 o
  -3   0  34       12.69       24.25     10.81 o
  -2   0  34       85.08      107.61     10.55 o
  -1   0  34        1.05        6.64      4.58 o
   0   0  34       14.54       15.33      5.89 o
   1   0  34       26.54       29.18      6.79 o
   2   0  34        2.37        9.49      7.39 o
  -2   1  34        6.11       12.34      5.26 o
  -1   1  34       10.16        5.69      3.95 o
   0   1  34       10.77       14.65      4.00 o
   1   1  34        2.29        2.40      4.33 o
   2   1  34        0.53        0.40      5.10 o
  -2   2  34       26.92       27.05      7.04 o
  -1   2  34        0.01       -2.01      3.81 o
   0   2  34        6.33        4.01      3.90 o
   1   2  34        0.13        0.16      4.29 o
  -1   3  34        2.19       -3.54      3.54 o
   0   3  34        2.07       -3.57      3.57 o
  -1   1  35       10.29        5.51      5.00 o
   0   1  35        1.52        3.92      4.21 o
 
